# Supplementary material for: Inflammatory response-based prognostication and personalized therapy decisions in clear cell renal cell cancer to aid precision oncology
Source: BMC Med Genomics. 2023 Oct 26;16:265. doi: 10.1186/s12920-023-01687-5 (PMC10601329; doi:10.1186/s12920-023-01687-5)
Supplement: Supplementary file 2 — Additional file 2. The clinical information of TCGA-KIRC, E-MATB-1980, and ICGC datasets. [file 12920_2023_1687_MOESM2_ESM.xlsx]

## Sheet: TCGA-KIRC
The clinical information of TCGA-KIRC, E-MATB-1980, and ICGC datasets.
id	age	sex	race	smoking	alcohol	radiation	pharmaceutical	family_history_of_cancer	tumor_grade	pathologic_stage	stage_T	stage_M	stage_N	status	survival_time
TCGA-3Z-A93Z	69	MALE	BLACK OR AFRICAN AMERICAN	5		NO	NO		G2	Stage I	T1a	M0	N0	Alive	385
TCGA-6D-AA2E	68	FEMALE	BLACK OR AFRICAN AMERICAN	1		NO	NO		G2	Stage I	T1b	MX	NX	Alive	362
TCGA-A3-3306	67	MALE	WHITE	1		NO	NO		G3	Stage I	T1b	M0	N0	Alive	1120
TCGA-A3-3307	66	MALE	WHITE	1		NO	NO		G3	Stage III	T3b	M0	N0	Alive	1436
TCGA-A3-3308	77	FEMALE	WHITE	1		NO	NO		G2	Stage III	T3b	M0	N0	Alive	16
TCGA-A3-3311	57	MALE	WHITE	1		NO	NO		G2	Stage I	T1	M0	NX	Dead	1191
TCGA-A3-3313	59	MALE	BLACK OR AFRICAN AMERICAN	1		NO	NO		G3	Stage I	T1b	M0	N0	Dead	735
TCGA-A3-3316	57	MALE	WHITE	1		NO	NO		G3	Stage II	T2	M0	NX	Alive	1493
TCGA-A3-3317	67	MALE	WHITE	1		NO	NO		G2	Stage II	T2	M0	N0	Alive	1491
TCGA-A3-3319	70	MALE	WHITE	1		NO	NO		G2	Stage I	T1b	M0	NX	Alive	1130
TCGA-A3-3320	52	FEMALE	WHITE	1		NO	NO		G1	Stage I	T1b	M0	NX	Alive	1508
TCGA-A3-3322	51	MALE	WHITE	1		NO	NO		G2	Stage I	T1a	M0	NX	Alive	1478
TCGA-A3-3323	53	MALE	WHITE	1		NO	NO		G1	Stage I	T1b	M0	NX	Alive	1106
TCGA-A3-3324	51	MALE	WHITE	1		NO	NO		G3	Stage I	T1b	M0	NX	Alive	1186
TCGA-A3-3325	52	MALE	WHITE	1		NO	NO		G2	Stage I	T1a	M0	NX	Dead	1170
TCGA-A3-3326	47	MALE	WHITE	1		NO	NO		G1	Stage I	T1a	M0	NX	Alive	1137
TCGA-A3-3328	79	MALE	WHITE	1		NO	NO		G2	Stage I	T1b	M0	N0	Alive	1385
TCGA-A3-3329	75	MALE	WHITE	1		NO	NO		G2	Stage I	T1b	M0	N0	Alive	1624
TCGA-A3-3331	86	FEMALE	WHITE	1		NO	NO		G2	Stage I	T1	M0	N0	Alive	1257
TCGA-A3-3335	41	MALE	WHITE	1		NO	NO		G4	Stage II	T2a	M0	N0	Alive	1886
TCGA-A3-3336	75	FEMALE	WHITE	1		NO	NO		G4	Stage I	T1	M0	NX	Alive	1043
TCGA-A3-3343	79	MALE	WHITE	1		NO	NO		G3	Stage II	T2	M0	N0	Alive	945
TCGA-A3-3346	68	MALE	WHITE	1		NO	NO		G3	Stage I	T1b	M0	NX	Dead	137
TCGA-A3-3347	76	FEMALE	WHITE	1		NO	NO		G2	Stage III	T1b	M0	N1	Dead	1610
TCGA-A3-3349	34	FEMALE	WHITE	1		NO	NO		G2	Stage I	T1b	M0	N0	Alive	1385
TCGA-A3-3351	42	MALE	WHITE	1		NO	NO		G2	Stage II	T2a	M0	N0	Alive	910
TCGA-A3-3352	74	MALE	WHITE	1		NO	NO		G3	Stage III	T3a	M0	N0	Dead	561
TCGA-A3-3357	62	MALE	WHITE	1		NO	NO		G3	Stage II	T2	M0	N0	Alive	2688
TCGA-A3-3358	57	FEMALE	WHITE	1		NO	NO		G2	Stage I	T1a	M0	N0	Alive	1307
TCGA-A3-3359	82	FEMALE	WHITE	1		NO	NO		G2	Stage I	T1a	M0	N0	Alive	2504
TCGA-A3-3362	60	FEMALE	WHITE	1		NO	NO		G2	Stage I	T1a	M0	N0	Alive	1559
TCGA-A3-3363	50	MALE	ASIAN	1		NO	NO		G2	Stage II	T2	M0	N0	Alive	319
TCGA-A3-3365	46	MALE	WHITE	1		NO	NO		G2	Stage I	T1a	M0	NX	Alive	873
TCGA-A3-3367	72	MALE	WHITE	1		NO	NO		G3	Stage I	T1b	M0	N0	Alive	2270
TCGA-A3-3370	48	FEMALE	WHITE	1		NO	NO		G2	Stage I	T1b	M0	N0	Alive	2274
TCGA-A3-3372	64	MALE	WHITE	1		NO	NO		G2	Stage III	T3	M0	NX	Alive	735
TCGA-A3-3373	54	FEMALE	WHITE	1		NO	NO		G3	Stage I	T1b	M0	N0	Alive	1621
TCGA-A3-3374	51	FEMALE	BLACK OR AFRICAN AMERICAN	1		NO	NO		G2	Stage I	T1b	M0	N0	Alive	1314
TCGA-A3-3376	51	MALE	BLACK OR AFRICAN AMERICAN	1		NO	NO		G2	Stage I	T1a	M0	N0	Dead	1696
TCGA-A3-3378	60	MALE	WHITE	1		NO	NO		G3	Stage I	T1	M0	N0	Alive	630
TCGA-A3-3380	54	MALE	WHITE	1		NO	NO		G2	Stage I	T1	M0	N0	Alive	567
TCGA-A3-3382	69	MALE	WHITE	1		NO	NO		G3	Stage I	T1b	M0	NX	Alive	574
TCGA-A3-3383	52	MALE	WHITE	1		NO	NO		G2	Stage I	T1	M0	NX	Alive	861
TCGA-A3-3385	46	FEMALE	WHITE	1		NO	NO		G2	Stage I	T1a	M0	N0	Alive	1993
TCGA-A3-3387	49	MALE	WHITE	1		NO	NO		G2	Stage I	T1a	M0	N0	Alive	617
TCGA-A3-A6NI	47	MALE	BLACK OR AFRICAN AMERICAN	2		NO	NO		G3	Stage I	T1a	MX	NX	Alive	1018
TCGA-A3-A6NJ	57	FEMALE	BLACK OR AFRICAN AMERICAN	2		NO	NO		G1	Stage I	T1a	MX	NX	Alive	468
TCGA-A3-A6NL	49	FEMALE	BLACK OR AFRICAN AMERICAN	2		NO	NO		G2	Stage I	T1b	MX	NX	Alive	689
TCGA-A3-A6NN	78	MALE	BLACK OR AFRICAN AMERICAN	5		NO	NO		G2	Stage I	T1a	MX	NX	Alive	3
TCGA-A3-A8CQ	59	FEMALE	BLACK OR AFRICAN AMERICAN	3		NO	NO		G2	Stage I	T1a	MX	NX	Alive	3
TCGA-A3-A8OU	74	FEMALE	BLACK OR AFRICAN AMERICAN	1		NO	NO		G1	Stage I	T1a	MX	NX	Alive	0
TCGA-A3-A8OV	75	MALE	BLACK OR AFRICAN AMERICAN	4		NO	NO		G2	Stage I	T1a	MX	NX	Alive	340
TCGA-A3-A8OW	37	MALE	BLACK OR AFRICAN AMERICAN	2		NO	NO		G2	Stage III	T3a	MX	NX	Alive	323
TCGA-A3-A8OX	65	FEMALE	BLACK OR AFRICAN AMERICAN	1		NO	NO		G3	Stage I	T1a	MX	NX	Alive	0
TCGA-AK-3425	68	MALE	WHITE	1		NO	NO		G2	Stage I	T1	M0	N0	Alive	3343
TCGA-AK-3426	37	MALE	WHITE	2		NO	NO		G3	Stage III	T3a	M0	N1	Dead	885
TCGA-AK-3427	65	MALE	WHITE	1		NO	NO		GX	Stage I	T1a	M0	N0	Alive	3583
TCGA-AK-3428	62	MALE	WHITE	4		NO	NO		G2	Stage III	T3b	M0	N0	Alive	3728
TCGA-AK-3429	54	FEMALE	WHITE	3		NO	NO		G2	Stage II	T2	M0	N0	Alive	3328
TCGA-AK-3430	61	MALE	WHITE	3		NO	NO		G3	Stage III	T3b	M0	N1	Dead	480
TCGA-AK-3431	62	FEMALE	WHITE	1		NO	NO		G3	Stage II	T2	M0	NX	Dead	2241
TCGA-AK-3433	48	FEMALE	WHITE	1		NO	NO		GX	Stage II	T2	M0	N0	Alive	3409
TCGA-AK-3434	72	MALE	WHITE	1		NO	NO		G2	Stage I	T1b	M0	NX	Alive	2087
TCGA-AK-3436	40	MALE	WHITE	1		NO	NO		G2	Stage IV	T2	M1	N0	Alive	3331
TCGA-AK-3440	58	MALE	WHITE	1		NO	NO		G3	Stage I	T1a	M0	NX	Alive	2865
TCGA-AK-3443	45	MALE	WHITE	1		NO	NO		GX	Stage II	T2	M0	N0	Alive	1423
TCGA-AK-3444	80	FEMALE	WHITE	1		NO	NO		G2	Stage I	T1b	M0	NX	Alive	1471
TCGA-AK-3445	69	MALE	WHITE	3		NO	NO		G3	Stage III	T3a	M0	NX	Alive	2392
TCGA-AK-3447	83	MALE	WHITE	3		NO	NO		G2	Stage II	T2	M0	NX	Alive	1217
TCGA-AK-3450	85	FEMALE	WHITE	3		NO	NO		G2	Stage I	T1a	M0	N0	Alive	1508
TCGA-AK-3451	48	MALE	WHITE	4		NO	NO		G3	Stage II	T2	M0	N0	Alive	2868
TCGA-AK-3453	58	FEMALE	WHITE	1		NO	YES		G2	Stage II	T2	M0	NX	Alive	2531
TCGA-AK-3454	84	MALE	WHITE	1		NO	YES		G3	Stage I	T1b	M0	NX	Alive	874
TCGA-AK-3455	71	FEMALE	WHITE	1		NO	YES		G3	Stage III	T3b	M0	NX	Dead	683
TCGA-AK-3456	48	MALE	BLACK OR AFRICAN AMERICAN	1		NO	YES		G3	Stage II	T2	M0	N0	Alive	1143
TCGA-AK-3458	48	MALE	WHITE	1		NO	YES		G3	Stage I	T1b	M0	NX	Alive	1168
TCGA-AK-3460	58	MALE	WHITE	1		NO	NO		G2	Stage I	T1a	M0	NX	Alive	2508
TCGA-AK-3461	72	MALE	WHITE	1		NO	NO		G2	Stage I	T1a	M0	NX	Alive	2217
TCGA-AK-3465	71	FEMALE	BLACK OR AFRICAN AMERICAN	1		NO	NO		GX	Stage I	T1b	M0	NX	Alive	369
TCGA-AS-3777	63	MALE	WHITE	1		NO	NO		GX	Stage I	T1a	M0	NX	Alive	1238
TCGA-AS-3778	35	MALE	WHITE	1		NO	NO		G1	Stage I	T1a	M0	NX	Alive	43
TCGA-B0-4688	46	MALE	WHITE	1		NO	NO		G4	Stage IV	T4	M1	N0	Dead	101
TCGA-B0-4690	65	MALE	WHITE	1		NO	NO		G3	Stage IV	T4	M1	N0	Dead	43
TCGA-B0-4691	55	MALE	WHITE	1		NO	NO		G3	Stage IV	T2	M1	N0	Dead	139
TCGA-B0-4693	72	FEMALE	WHITE	1		NO	NO		G4	Stage III	T3a	M0	N0	Dead	77
TCGA-B0-4694	72	MALE	WHITE	1		NO	NO		G4	Stage III	T3b	M0	NX	Dead	106
TCGA-B0-4696	58	MALE	WHITE	1		NO	NO		G3	Stage III	T3a	M0	N0	Dead	866
TCGA-B0-4697	46	FEMALE	WHITE	1		NO	NO		G4	Stage IV	T3b	M1	NX	Dead	578
TCGA-B0-4698	75	MALE	WHITE	1		NO	NO		G4	Stage IV	T4	M0	NX	Dead	42
TCGA-B0-4699	74	MALE	WHITE	1		NO	NO		G4	Stage IV	T4	M1	N0	Dead	110
TCGA-B0-4700	60	MALE	WHITE	1		NO	NO		G4	Stage IV	T4	M1	NX	Dead	1980
TCGA-B0-4701	66	FEMALE	WHITE	1		NO	NO		G3	Stage IV	T3a	M1	N0	Dead	238
TCGA-B0-4703	51	MALE	WHITE	1		NO	NO		G4	Stage IV	T3a	M1	N0	Dead	182
TCGA-B0-4706	61	MALE	WHITE	1		NO	NO		G4	Stage III	T3a	M0	NX	Dead	65
TCGA-B0-4707	63	MALE	WHITE	1		NO	NO		G4	Stage III	T3a	M0	NX	Dead	600
TCGA-B0-4710	75	FEMALE	WHITE	1		NO	NO		G3	Stage III	T3a	M0	N0	Alive	1755
TCGA-B0-4712	76	MALE	WHITE	1		NO	NO		G3	Stage IV	T3a	M1	NX	Dead	1337
TCGA-B0-4713	76	FEMALE	WHITE	1		NO	NO		G2	Stage III	T3b	M0	NX	Dead	202
TCGA-B0-4714	81	MALE	WHITE	1		NO	NO		G3	Stage IV	T3b	M1	NX	Dead	99
TCGA-B0-4718	57	MALE	WHITE	1		NO	YES		G2	Stage III	T3a	M0	NX	Alive	1778
TCGA-B0-4810	47	MALE	WHITE	1		NO	YES		G3	Stage III	T3a	M0	N1	Dead	478
TCGA-B0-4811	48	MALE	WHITE	1		NO	YES		G3	Stage III	T3a	M0	N0	Dead	1417
TCGA-B0-4813	68	MALE	WHITE	1		NO	YES		G3	Stage III	T3b	M0	NX	Dead	18
TCGA-B0-4814	58	MALE	WHITE	1		NO	YES		G3	Stage IV	T4	M1	N0	Dead	168
TCGA-B0-4815	65	MALE	WHITE	1		NO	YES		G4	Stage III	T3a	M0	NX	Dead	1588
TCGA-B0-4816	49	MALE	WHITE	1		NO	YES		G3	Stage II	T2	M0	N0	Dead	1371
TCGA-B0-4817	81	MALE	WHITE	1		NO	YES		G3	Stage III	T3c	M0	N0	Dead	1019
TCGA-B0-4818	68	FEMALE	WHITE	1		NO	YES		G3	Stage II	T2	M0	NX	Dead	510
TCGA-B0-4819	60	FEMALE	WHITE	1		NO	YES		G4	Stage IV	T3b	M1	NX	Dead	183
TCGA-B0-4821	68	FEMALE	ASIAN	1		NO	YES		G3	Stage III	T3b	M0	N0	Dead	1230
TCGA-B0-4822	78	MALE	WHITE	1		NO	YES		G4	Stage II	T2	M0	NX	Dead	1111
TCGA-B0-4823	88	MALE	WHITE	1		NO	YES		G2	Stage I	T1a	M0	N0	Dead	454
TCGA-B0-4824	49	FEMALE	WHITE	1		NO	YES		G3	Stage I	T1a	M0	N0	Dead	1657
TCGA-B0-4827	77	FEMALE	WHITE	1		NO	YES		G4	Stage III	T3b	M0	N0	Dead	885
TCGA-B0-4828	79	MALE	WHITE	1		NO	YES		G3	Stage IV	T2	M1	NX	Dead	307
TCGA-B0-4833	82	FEMALE	WHITE	1		NO	YES		G2	Stage I	T1b	M0	N0	Dead	2386
TCGA-B0-4834	49	MALE	WHITE	1		NO	YES		G3	Stage I	T1a	M0	N0	Dead	2090
TCGA-B0-4836	61	MALE	WHITE	1		NO	YES		G3	Stage IV	T3b	M1	NX	Dead	1238
TCGA-B0-4837	63	MALE	WHITE	1		NO	YES		G3	Stage I	T1b	M0	N0	Dead	1378
TCGA-B0-4838	69	FEMALE	WHITE	1		NO	YES		G3	Stage I	T1b	M0	N0	Dead	834
TCGA-B0-4839	80	FEMALE	WHITE	1		NO	YES		G2	Stage I	T1b	M0	N0	Dead	1639
TCGA-B0-4841	63	MALE	WHITE	1		NO	YES		G3	Stage IV	T2	M1	NX	Dead	204
TCGA-B0-4842	73	FEMALE	WHITE	1		NO	YES		G4	Stage III	T3a	M0	N0	Dead	1724
TCGA-B0-4843	57	MALE	WHITE	1		NO	YES		G3	Stage III	T3a	M0	N0	Dead	320
TCGA-B0-4844	60	MALE	WHITE	1		NO	YES		G3	Stage IV	T3a	M1	NX	Dead	313
TCGA-B0-4845	70	MALE	WHITE	1		NO	YES		G2	Stage IV	T3a	M1	NX	Dead	1986
TCGA-B0-4846	52	MALE	WHITE	1		NO	YES		G2	Stage IV	T3a	M1	N0	Dead	1200
TCGA-B0-4847	60	MALE	WHITE	1		NO	YES		G3	Stage IV	T3a	M1	NX	Dead	793
TCGA-B0-4848	54	MALE	WHITE	1		NO	YES		G3	Stage III	T3b	M0	NX	Dead	883
TCGA-B0-4849	51	MALE	WHITE	1		NO	YES		G3	Stage III	T3a	M0	NX	Dead	69
TCGA-B0-4852	78	FEMALE	WHITE	1		NO	YES		G2	Stage II	T2	M0	N0	Dead	1121
TCGA-B0-4945	75	FEMALE	WHITE	1		NO	YES		G2	Stage I	T1a	M0	N0	Dead	2145
TCGA-B0-5075	77	FEMALE	WHITE	1		NO	YES		G2	Stage III	T3a	M0	N0	Dead	637
TCGA-B0-5077	77	MALE	WHITE	1		NO	YES		G3	Stage I	T1a	M0	N0	Dead	1317
TCGA-B0-5080	63	MALE	WHITE	1		NO	YES		G3	Stage IV	T3a	M1	N0	Dead	342
TCGA-B0-5081	79	FEMALE	WHITE	1		NO	YES		G2	Stage III	T3b	M0	N0	Dead	362
TCGA-B0-5083	63	MALE	WHITE	1		NO	YES		G3	Stage I	T1a	M0	N0	Dead	1045
TCGA-B0-5084	33	MALE	WHITE	1		NO	YES		G3	Stage IV	T3a	M1	N1	Dead	222
TCGA-B0-5085	76	FEMALE	WHITE	1		NO	YES		G3	Stage III	T3a	M0	N0	Dead	770
TCGA-B0-5088	53	MALE	WHITE	1		NO	YES		G3	Stage I	T1b	M0	N0	Dead	563
TCGA-B0-5092	53	FEMALE	WHITE	1		NO	YES		G3	Stage IV	T1a	M1	N0	Dead	459
TCGA-B0-5094	62	MALE	WHITE	1		NO	YES		G2	Stage IV	T3b	M1	N0	Dead	333
TCGA-B0-5095	81	MALE	WHITE	1		NO	YES		G3	Stage III	T3a	M0	N0	Dead	245
TCGA-B0-5096	72	FEMALE	WHITE	1		NO	YES		GX	Stage III	T3a	M0	N1	Dead	68
TCGA-B0-5097	59	FEMALE	WHITE	1		NO	YES		G2	Stage III	T3b	M0	N0	Alive	665
TCGA-B0-5098	53	FEMALE	BLACK OR AFRICAN AMERICAN	1		NO	YES		G3	Stage I	T1	M0	NX	Dead	1584
TCGA-B0-5099	88	FEMALE	WHITE	1		NO	YES		G3	Stage III	T3b	M0	NX	Dead	485
TCGA-B0-5100	72	MALE	BLACK OR AFRICAN AMERICAN	1		NO	YES		G3	Stage III	T3a	M0	NX	Dead	1913
TCGA-B0-5102	74	FEMALE	WHITE	1		NO	YES		G3	Stage I	T1	M0	NX	Dead	2764
TCGA-B0-5104	90	FEMALE	WHITE	1		NO	YES		G2	Stage I	T1	M0	N0	Dead	0
TCGA-B0-5106	64	MALE	WHITE	1		NO	YES		G2	Stage I	T1a	M0	N0	Dead	1598
TCGA-B0-5107	65	FEMALE	WHITE	1		NO	YES		G4	Stage IV	T2	M1	N0	Dead	927
TCGA-B0-5108	54	MALE	WHITE	1		NO	NO		G2	Stage III	T3a	M0	N0	Alive	1782
TCGA-B0-5109	69	MALE	WHITE	1		NO	NO		G4	Stage III	T3b	M0	N1	Dead	587
TCGA-B0-5110	71	FEMALE	WHITE	1		NO	NO		G2	Stage I	T1a	M0	N0	Alive	2009
TCGA-B0-5113	69	FEMALE	WHITE	1		NO	NO		G2	Stage III	T3a	M0	N0	Alive	1175
TCGA-B0-5115	43	MALE	WHITE	1		NO	NO		G3	Stage IV	T2	M1	N0	Alive	1604
TCGA-B0-5116	52	MALE	WHITE	1		NO	NO		G3	Stage III	T3b	M0	N0	Alive	1274
TCGA-B0-5117	40	MALE	WHITE	1		NO	NO		G2	Stage I	T1b	M0	NX	Alive	1608
TCGA-B0-5119	61	FEMALE	WHITE	1		NO	NO		G2	Stage I	T1b	M0	N0	Alive	1552
TCGA-B0-5120	72	FEMALE	WHITE	1		NO	NO		G2	Stage I	T1a	M0	N0	Alive	1169
TCGA-B0-5121	56	MALE	WHITE	1		NO	NO		G2	Stage I	T1b	M0	N0	Alive	1485
TCGA-B0-5399	46	MALE	WHITE	1		NO	NO		G2	Stage I	T1b	M0	N0	Alive	1411
TCGA-B0-5400	59	FEMALE	WHITE	1		NO	NO		G4	Stage III	T3b	M0	N0	Alive	1733
TCGA-B0-5402	64	MALE	WHITE	1		NO	NO		G4	Stage IV	T4	M0	NX	Alive	1290
TCGA-B0-5690	53	FEMALE	WHITE	1		NO	NO		G1	Stage I	T1b	M0	NX	Alive	3392
TCGA-B0-5691	66	FEMALE	WHITE	1		NO	NO		G3	Stage I	T1a	M0	N0	Alive	3431
TCGA-B0-5692	66	FEMALE	WHITE	1		NO	NO		G3	Stage III	T3b	M0	N0	Alive	3944
TCGA-B0-5693	47	FEMALE	WHITE	1		NO	NO		G2	Stage I	T1b	M0	NX	Alive	4074
TCGA-B0-5694	71	MALE	WHITE	1		NO	NO		G3	Stage III	T3a	M0	N0	Dead	480
TCGA-B0-5695	61	FEMALE	WHITE	1		NO	NO		G2	Stage I	T1b	M0	N0	Alive	2150
TCGA-B0-5696	69	MALE	WHITE	1		NO	NO		G4	Stage III	T3a	M0	N0	Alive	2609
TCGA-B0-5697	50	MALE	WHITE	1		NO	NO		G2	Stage I	T1a	M0	N0	Alive	2630
TCGA-B0-5698	77	MALE	BLACK OR AFRICAN AMERICAN	1		NO	NO		G3	Stage I	T1b	M0	N0	Alive	3631
TCGA-B0-5699	53	MALE	WHITE	1		NO	NO		G2	Stage I	T1	M0	N0	Alive	3841
TCGA-B0-5700	77	MALE	WHITE	1		NO	NO		G2	Stage I	T1a	M0	N0	Alive	1790
TCGA-B0-5701	65	MALE	WHITE	1		NO	NO		G4	Stage III	T3b	M0	N0	Alive	2461
TCGA-B0-5702	71	MALE	WHITE	1		NO	NO		G2	Stage I	T1b	M0	N0	Alive	2172
TCGA-B0-5703	73	MALE	WHITE	1		NO	NO		G3	Stage I	T1b	M0	N0	Alive	2246
TCGA-B0-5705	65	FEMALE	WHITE	1		NO	NO		G2	Stage I	T1	M0	N0	Alive	4537
TCGA-B0-5706	45	MALE	WHITE	1		NO	NO		G2	Stage II	T2	M0	N0	Alive	3205
TCGA-B0-5707	39	FEMALE	WHITE	1		NO	NO		G3	Stage I	T1a	M0	N0	Alive	3744
TCGA-B0-5709	62	FEMALE	WHITE	1		NO	NO		G3	Stage III	T3a	M0	NX	Alive	3974
TCGA-B0-5710	57	MALE	WHITE	1		NO	NO		G2	Stage I	T1b	M0	N0	Alive	2430
TCGA-B0-5711	50	MALE	WHITE	1		NO	NO		G3	Stage III	T3b	M0	NX	Alive	3989
TCGA-B0-5712	68	FEMALE	BLACK OR AFRICAN AMERICAN	1		NO	NO		G3	Stage IV	T2	M1	N0	Alive	2722
TCGA-B0-5713	75	FEMALE	WHITE	1		NO	NO		G3	Stage III	T3b	M0	N0	Alive	2782
TCGA-B0-5812	53	MALE	WHITE	1		NO	NO		G3	Stage I	T1b	M0	NX	Alive	3834
TCGA-B2-3923	59	MALE	WHITE	1		NO	NO		G2	Stage II	T2	M0	NX	Alive	992
TCGA-B2-3924	73	MALE	WHITE	1		NO	NO		G2	Stage I	T1b	M0	NX	Alive	1092
TCGA-B2-4098	72	FEMALE	BLACK OR AFRICAN AMERICAN	1		NO	NO		G2	Stage I	T1b	M0	NX	Dead	51
TCGA-B2-4099	83	MALE	WHITE	1		NO	NO		G3	Stage I	T1a	M0	NX	Alive	972
TCGA-B2-4101	52	MALE	WHITE	1		NO	NO		G3	Stage II	T2a	M0	NX	Alive	648
TCGA-B2-4102	61	MALE	WHITE	1		NO	NO		G2	Stage I	T1b	M0	NX	Alive	952
TCGA-B2-5633	56	MALE	WHITE	1		NO	NO		G2	Stage I	T1b	M0	N0	Alive	963
TCGA-B2-5635	74	MALE	WHITE	1		NO	NO		G2	Stage I	T1a	M0	NX	Alive	755
TCGA-B2-5636	79	MALE	WHITE	1		NO	NO		G2	Stage I	T1a	M0	NX	Alive	919
TCGA-B2-5639	46	MALE	WHITE	1		YES	YES		G3	Stage IV	T3	M1	NX	Dead	1003
TCGA-B2-5641	79	MALE	WHITE	1		NO	NO		G3	Stage I	T1a	M0	N0	Alive	656
TCGA-B2-A4SR	61	MALE	BLACK OR AFRICAN AMERICAN	4		NO	NO		G3	Stage II	T2a	M0	NX	Alive	507
TCGA-B4-5377	68	FEMALE	WHITE	4		NO	NO		G3	Stage IV	T3	M1	N0	Alive	365
TCGA-B4-5378	62	MALE	WHITE	4		NO	NO		G2	Stage I	T1	M0	N0	Alive	175
TCGA-B4-5832	65	MALE	WHITE	4		NO	NO		G2	Stage III	T3b	M0	N0	Alive	155
TCGA-B4-5834	59	MALE	WHITE	4		NO	NO		G1	Stage I	T1	M0	N0	Alive	26
TCGA-B4-5835	64	FEMALE	WHITE	4		NO	NO		G2	Stage I	T1	M0	N0	Alive	16
TCGA-B4-5836	61	FEMALE	WHITE	4		NO	NO		G2	Stage I	T1b	M0	N0	Alive	141
TCGA-B4-5838	52	MALE	WHITE	4		NO	NO		G2	Stage I	T3	M0	N1	Alive	166
TCGA-B4-5843	45	MALE	WHITE	4		NO	NO		G2	Stage I	T1	M0	N0	Alive	11
TCGA-B4-5844	61	FEMALE	WHITE	4		NO	NO		G1	Stage II	T2	M0	N0	Alive	7
TCGA-B8-4143	66	FEMALE	WHITE	4		NO	NO		G3	Stage IV	T3a	M1	N0	Dead	709
TCGA-B8-4146	41	FEMALE	WHITE	2		NO	NO		G2	Stage I	T1b	M0	NX	Alive	511
TCGA-B8-4148	63	FEMALE	WHITE	1		NO	NO		G3	Stage I	T1a	M0	N0	Alive	1520
TCGA-B8-4151	51	FEMALE	WHITE	1		NO	NO		G2	Stage III	T3a	M0	N0	Alive	1299
TCGA-B8-4153	74	MALE	WHITE	1		NO	NO		G3	Stage III	T3a	M0	NX	Alive	762
TCGA-B8-4154	73	FEMALE	WHITE	3		NO	NO		G2	Stage I	T1a	M0	N0	Alive	1380
TCGA-B8-4619	58	MALE	WHITE	2		NO	NO		G2	Stage I	T1a	M0	N0	Alive	523
TCGA-B8-4620	70	FEMALE	WHITE	3		NO	NO		G2	Stage III	T3a	M0	N0	Alive	777
TCGA-B8-4621	63	MALE	BLACK OR AFRICAN AMERICAN	4		NO	NO		G3	Stage I	T1b	M0	N0	Alive	788
TCGA-B8-4622	57	MALE	WHITE	1		NO	NO		G3	Stage IV	T3a	M1	N0	Alive	1525
TCGA-B8-5158	56	MALE	WHITE	2		NO	NO		G4	Stage III	T3a	M0	N1	Alive	1218
TCGA-B8-5159	61	FEMALE	WHITE	1		NO	NO		G3	Stage I	T1a	M0	N0	Alive	722
TCGA-B8-5162	62	MALE	WHITE	1		NO	NO		G2	Stage II	T2a	M0	NX	Alive	36
TCGA-B8-5163	63	FEMALE	WHITE	1		NO	NO		G3	Stage III	T3a	M0	N0	Alive	822
TCGA-B8-5164	65	MALE	WHITE	2		NO	NO		G3	Stage III	T3a	M0	N0	Alive	26
TCGA-B8-5165	43	MALE	WHITE	1		NO	NO		G2	Stage I	T1a	M0	N0	Alive	737
TCGA-B8-5545	42	MALE	BLACK OR AFRICAN AMERICAN	1		NO	NO		G2	Stage I	T1a	M0	N0	Alive	1525
TCGA-B8-5546	38	FEMALE	BLACK OR AFRICAN AMERICAN	1		NO	NO		G2	Stage I	T1b	M0	N0	Alive	505
TCGA-B8-5549	53	MALE	WHITE	1		NO	NO		G3	Stage I	T1b	M0	N0	Alive	194
TCGA-B8-5550	71	MALE	WHITE	2		NO	NO		G3	Stage III	T3a	M0	N0	Alive	1476
TCGA-B8-5551	65	FEMALE	BLACK OR AFRICAN AMERICAN	4		NO	NO		G3	Stage I	T1b	M0	N0	Alive	16
TCGA-B8-5552	41	FEMALE	WHITE	4		NO	NO		G2	Stage I	T1b	M0	NX	Alive	1046
TCGA-B8-5553	67	FEMALE	WHITE	4		NO	NO		G2	Stage I	T1b	M0	N0	Alive	435
TCGA-B8-A54D	69	MALE	BLACK OR AFRICAN AMERICAN	3		NO	NO		G2	Stage III	T3a	MX	NX	Alive	830
TCGA-B8-A54E	62	FEMALE	BLACK OR AFRICAN AMERICAN	2		NO	NO		G3	Stage I	T1b	MX	NX	Alive	909
TCGA-B8-A54F	49	FEMALE	BLACK OR AFRICAN AMERICAN	2		NO	NO		G2	Stage I	T1a	MX	NX	Alive	519
TCGA-B8-A54G	50	MALE	BLACK OR AFRICAN AMERICAN	3		NO	NO		G3	Stage I	T1a	MX	NX	Alive	53
TCGA-B8-A54H	69	FEMALE	BLACK OR AFRICAN AMERICAN	1		NO	NO		G3	Stage II	T2a	MX	N0	Alive	256
TCGA-B8-A54I	48	MALE	BLACK OR AFRICAN AMERICAN	1		NO	NO		G3	Stage I	T1b	MX	NX	Alive	150
TCGA-B8-A54J	60	MALE	BLACK OR AFRICAN AMERICAN	1		NO	NO		G2	Stage II	T2a	MX	NX	Alive	528
TCGA-B8-A54K	61	MALE	BLACK OR AFRICAN AMERICAN	1		NO	NO		G1	Stage I	T1a	MX	NX	Alive	469
TCGA-B8-A7U6	54	FEMALE	BLACK OR AFRICAN AMERICAN	1		NO	NO		G3	Stage I	T1a	MX	NX	Alive	495
TCGA-B8-A8YJ	60	FEMALE	BLACK OR AFRICAN AMERICAN	3		NO	NO		G2	Stage I	T1b	MX	NX	Alive	431
TCGA-BP-4158	69	MALE	WHITE	3		NO	NO		G2	Stage I	T1b	M0	N0	Alive	3377
TCGA-BP-4159	70	MALE	WHITE	3		NO	NO		G2	Stage I	T1b	M0	N0	Dead	2601
TCGA-BP-4160	67	MALE	WHITE	3		NO	NO		G2	Stage III	T3a	M0	N0	Alive	2881
TCGA-BP-4161	74	MALE	WHITE	3		NO	NO		G3	Stage I	T1b	M0	NX	Alive	2746
TCGA-BP-4162	65	FEMALE	WHITE	3		NO	NO		G2	Stage I	T1b	M0	N0	Alive	3074
TCGA-BP-4163	60	FEMALE	WHITE	3		NO	NO		G3	Stage III	T3a	M0	N0	Alive	2839
TCGA-BP-4164	51	FEMALE	WHITE	3		NO	NO		G2	Stage III	T3a	M0	NX	Dead	992
TCGA-BP-4165	64	FEMALE	WHITE	3		NO	NO		G1	Stage I	T1b	M0	N0	Alive	3037
TCGA-BP-4166	69	MALE	WHITE	3		NO	NO		G3	Stage III	T3a	M0	N0	Alive	13
TCGA-BP-4167	59	MALE	WHITE	3		NO	NO		G2	Stage III	T3a	M0	NX	Alive	2718
TCGA-BP-4169	76	FEMALE	WHITE	3		NO	NO		G2	Stage II	T2	M0	N0	Dead	701
TCGA-BP-4170	72	FEMALE	WHITE	3		NO	NO		G2	Stage I	T1b	M0	N0	Dead	2343
TCGA-BP-4173	47	MALE	WHITE	3		NO	NO		G3	Stage II	T2	M0	N0	Alive	1893
TCGA-BP-4174	49	MALE	WHITE	3		NO	NO		G3	Stage II	T2	M0	N0	Alive	1879
TCGA-BP-4176	64	MALE	WHITE	3		NO	NO		G2	Stage I	T1b	M0	NX	Alive	1955
TCGA-BP-4177	65	MALE	WHITE	3		NO	NO		G2	Stage I	T1a	M0	NX	Alive	1670
TCGA-BP-4325	64	FEMALE	WHITE	3		NO	NO		G2	Stage I	T1b	M0	N0	Alive	2964
TCGA-BP-4326	53	FEMALE	WHITE	3		NO	NO		G2	Stage I	T1b	M0	N0	Dead	1625
TCGA-BP-4327	75	FEMALE	WHITE	3		NO	NO		G2	Stage II	T2	M0	N0	Dead	109
TCGA-BP-4329	75	MALE	WHITE	3		NO	NO		G2	Stage III	T3a	M0	N0	Dead	845
TCGA-BP-4330	60	FEMALE	BLACK OR AFRICAN AMERICAN	3		NO	NO		G2	Stage III	T3a	M0	N0	Alive	1888
TCGA-BP-4331	52	MALE	WHITE	3		NO	NO		G2	Stage I	T1a	M0	N0	Dead	2454
TCGA-BP-4332	36	MALE	WHITE	3		NO	NO		G2	Stage III	T3a	M0	N0	Alive	1133
TCGA-BP-4334	56	MALE	WHITE	3		NO	NO		G3	Stage III	T3a	M0	N0	Dead	645
TCGA-BP-4335	65	FEMALE	WHITE	3		NO	NO		G3	Stage IV	T3a	M1	N0	Dead	475
TCGA-BP-4337	76	FEMALE	WHITE	3		NO	NO		G4	Stage III	T3b	M0	N0	Dead	2
TCGA-BP-4338	43	MALE	WHITE	3		NO	NO		G3	Stage I	T1b	M0	N0	Alive	2859
TCGA-BP-4340	70	FEMALE	WHITE	3		NO	NO		G2	Stage I	T1b	M0	N0	Dead	562
TCGA-BP-4341	67	MALE	WHITE	3		NO	NO		G2	Stage III	T3a	M0	NX	Dead	1589
TCGA-BP-4342	79	MALE	WHITE	3		NO	NO		G3	Stage II	T2	M0	N0	Dead	2256
TCGA-BP-4343	64	MALE	WHITE	3		NO	NO		G3	Stage III	T3a	M0	N0	Dead	1912
TCGA-BP-4344	75	FEMALE	WHITE	3		NO	NO		G2	Stage I	T1a	M0	NX	Alive	1666
TCGA-BP-4345	62	MALE	WHITE	3		NO	NO		G3	Stage III	T3b	M0	N0	Alive	1516
TCGA-BP-4346	57	MALE	WHITE	3		NO	NO		G3	Stage III	T3b	M0	N0	Dead	1493
TCGA-BP-4347	74	MALE	WHITE	3		NO	NO		G2	Stage III	T3b	M0	NX	Alive	1367
TCGA-BP-4349	68	FEMALE	WHITE	3		NO	NO		G2	Stage I	T1a	M0	NX	Alive	372
TCGA-BP-4351	51	FEMALE	WHITE	3		NO	NO		G2	Stage III	T3a	M0	N0	Alive	970
TCGA-BP-4352	74	FEMALE	WHITE	3		NO	NO		G4	Stage IV	T3b	M1	N0	Dead	344
TCGA-BP-4353	61	MALE	WHITE	3		NO	NO		G2	Stage I	T1	M0	N0	Dead	375
TCGA-BP-4354	40	MALE	WHITE	3		NO	NO		G4	Stage IV	T4	M1	N1	Dead	1034
TCGA-BP-4355	59	FEMALE	WHITE	3		NO	NO		G4	Stage III	T3a	M0	NX	Dead	953
TCGA-BP-4756	62	FEMALE	ASIAN	3		NO	NO		G2	Stage I	T1b	M0	N0	Alive	374
TCGA-BP-4758	40	MALE	WHITE	3		NO	NO		G2	Stage I	T1a	M0	NX	Alive	2208
TCGA-BP-4759	50	MALE	WHITE	3		NO	NO		G2	Stage I	T1a	M0	NX	Alive	2372
TCGA-BP-4760	69	MALE	BLACK OR AFRICAN AMERICAN	3		NO	NO		G2	Stage I	T1a	M0	NX	Alive	2361
TCGA-BP-4761	57	MALE	WHITE	3		NO	NO		G4	Stage III	T3a	M0	N1	Alive	182
TCGA-BP-4762	42	MALE	WHITE	3		NO	NO		G3	Stage I	T1a	M0	NX	Dead	1343
TCGA-BP-4763	79	FEMALE	WHITE	3		NO	NO		G2	Stage I	T1a	M0	NX	Dead	1270
TCGA-BP-4765	43	MALE	WHITE	3		NO	NO		G2	Stage I	T1a	M0	NX	Alive	2184
TCGA-BP-4766	43	FEMALE	WHITE	3		NO	NO		G3	Stage I	T1a	M0	NX	Alive	1462
TCGA-BP-4768	72	FEMALE	WHITE	3		NO	NO		G2	Stage I	T1a	M0	N0	Alive	400
TCGA-BP-4769	63	MALE	WHITE	3		NO	NO		G2	Stage I	T1a	M0	NX	Alive	1876
TCGA-BP-4770	73	FEMALE	WHITE	3		NO	NO		G4	Stage IV	T4	M0	N0	Dead	329
TCGA-BP-4771	62	MALE	WHITE	3		NO	NO		G4	Stage IV	T3a	M1	N0	Dead	162
TCGA-BP-4774	57	FEMALE	WHITE	3		NO	NO		G2	Stage I	T1a	M0	NX	Alive	1885
TCGA-BP-4775	55	FEMALE	WHITE	3		NO	NO		G2	Stage I	T1a	M0	NX	Alive	1843
TCGA-BP-4776	52	MALE	WHITE	3		NO	NO		G2	Stage I	T1a	M0	NX	Alive	411
TCGA-BP-4777	46	MALE	WHITE	3		NO	NO		G3	Stage I	T1a	M0	NX	Alive	1731
TCGA-BP-4781	78	MALE	WHITE	3		NO	NO		G3	Stage I	T1a	M0	NX	Alive	2080
TCGA-BP-4782	55	FEMALE	WHITE	3		NO	NO		G2	Stage I	T1a	M0	NX	Alive	354
TCGA-BP-4784	67	FEMALE	WHITE	3		NO	NO		G2	Stage I	T1a	M0	NX	Alive	1854
TCGA-BP-4787	59	FEMALE	WHITE	3		NO	NO		G4	Stage IV	T3a	M1	N0	Dead	480
TCGA-BP-4789	48	MALE	WHITE	3		NO	NO		G2	Stage I	T1a	M0	NX	Alive	1489
TCGA-BP-4790	76	MALE	WHITE	3		NO	NO		G2	Stage I	T1a	M0	NX	Dead	1111
TCGA-BP-4795	74	FEMALE	WHITE	3		NO	NO		G2	Stage I	T1a	M0	N0	Alive	620
TCGA-BP-4797	34	MALE	WHITE	3		NO	NO		G3	Stage III	T3b	M0	N0	Alive	1107
TCGA-BP-4798	74	MALE	WHITE	3		NO	NO		G4	Stage III	T3b	M1	N0	Dead	334
TCGA-BP-4799	70	MALE	WHITE	3		NO	NO		G3	Stage III	T3b	M0	N0	Dead	1133
TCGA-BP-4801	57	MALE	WHITE	3		NO	NO		G2	Stage I	T1a	M0	NX	Alive	1124
TCGA-BP-4803	79	MALE	WHITE	3		NO	NO		G3	Stage III	T3a	M0	NX	Alive	204
TCGA-BP-4804	59	MALE	WHITE	3		NO	NO		G2	Stage I	T1b	M0	NX	Alive	1459
TCGA-BP-4807	42	MALE	WHITE	3		NO	NO		G3	Stage I	T1a	M0	NX	Alive	211
TCGA-BP-4959	49	MALE	WHITE	3		NO	NO		G3	Stage I	T1b	M0	NX	Alive	2660
TCGA-BP-4960	46	MALE	WHITE	3		NO	NO		G3	Stage II	T2	M0	N0	Alive	2172
TCGA-BP-4961	47	MALE	WHITE	3		NO	NO		G2	Stage I	T1a	M0	NX	Alive	1935
TCGA-BP-4962	58	MALE	WHITE	3		NO	NO		G2	Stage II	T2	M0	NX	Alive	1785
TCGA-BP-4963	63	MALE	WHITE	3		NO	NO		G3	Stage I	T1b	M0	NX	Alive	1834
TCGA-BP-4964	54	FEMALE	WHITE	3		NO	NO		G2	Stage I	T1a	M0	N0	Alive	1862
TCGA-BP-4965	46	MALE	WHITE	3		NO	NO		G2	Stage I	T1a	M0	NX	Alive	1871
TCGA-BP-4967	76	MALE	WHITE	3		NO	NO		G2	Stage III	T3a	M0	N0	Alive	205
TCGA-BP-4968	40	MALE	WHITE	3		NO	NO		G3	Stage I	T1b	M0	N0	Alive	1746
TCGA-BP-4969	63	FEMALE	WHITE	3		NO	NO		G2	Stage I	T1a	M0	NX	Alive	1794
TCGA-BP-4970	44	MALE	ASIAN	3		NO	NO		G3	Stage III	T1a	M0	N1	Alive	433
TCGA-BP-4971	40	MALE	WHITE	3		NO	NO		G3	Stage III	T3a	M0	N0	Alive	1487
TCGA-BP-4972	43	FEMALE	WHITE	3		NO	NO		G3	Stage III	T3a	M0	NX	Alive	1502
TCGA-BP-4973	47	MALE	WHITE	3		NO	NO		G3	Stage III	T3a	M0	NX	Alive	1384
TCGA-BP-4974	58	MALE	WHITE	3		NO	NO		G4	Stage IV	T3a	M1	N0	Dead	211
TCGA-BP-4975	40	MALE	WHITE	3		NO	NO		G3	Stage I	T1b	M0	NX	Alive	1433
TCGA-BP-4976	77	MALE	WHITE	3		NO	NO		G3	Stage I	T1a	M0	NX	Alive	1632
TCGA-BP-4977	57	MALE	WHITE	3		NO	NO		G3	Stage I	T1b	M0	NX	Alive	454
TCGA-BP-4981	75	FEMALE	WHITE	3		NO	NO		G3	Stage III	T3a	M0	NX	Dead	1097
TCGA-BP-4982	42	MALE	WHITE	3		NO	NO		G3	Stage I	T1b	M0	NX	Alive	1014
TCGA-BP-4983	67	FEMALE	ASIAN	3		NO	NO		G4	Stage III	T3a	M0	NX	Alive	1413
TCGA-BP-4985	72	MALE	WHITE	3		NO	NO		G4	Stage III	T3a	M0	N0	Dead	952
TCGA-BP-4986	75	MALE	WHITE	3		NO	NO		G3	Stage I	T1a	M0	N0	Alive	785
TCGA-BP-4987	41	FEMALE	ASIAN	3		NO	NO		G2	Stage I	T1b	M0	NX	Alive	1124
TCGA-BP-4988	72	MALE	WHITE	3		NO	NO		G2	Stage I	T1a	M0	N0	Dead	828
TCGA-BP-4989	58	MALE	WHITE	3		NO	NO		G3	Stage III	T3a	M0	N0	Alive	118
TCGA-BP-4991	54	MALE	WHITE	3		NO	NO		G2	Stage I	T1a	M0	NX	Alive	1413
TCGA-BP-4992	66	MALE	WHITE	3		NO	NO		G4	Stage I	T1b	M0	NX	Alive	501
TCGA-BP-4993	58	MALE	WHITE	3		NO	NO		G3	Stage I	T1a	M0	NX	Alive	177
TCGA-BP-4994	54	MALE	WHITE	3		NO	NO		G3	Stage I	T1a	M0	NX	Alive	1308
TCGA-BP-4995	68	MALE	WHITE	3		NO	NO		G3	Stage I	T1b	M0	N0	Alive	1371
TCGA-BP-4998	49	MALE	ASIAN	3		NO	NO		G3	Stage I	T1a	M0	NX	Alive	932
TCGA-BP-4999	56	MALE	WHITE	3		NO	NO		G2	Stage I	T1a	M0	NX	Alive	1266
TCGA-BP-5000	40	MALE	WHITE	3		NO	NO		G3	Stage I	T1b	M0	NX	Alive	563
TCGA-BP-5001	43	FEMALE	WHITE	3		NO	NO		G2	Stage I	T1b	M0	NX	Alive	1177
TCGA-BP-5004	53	MALE	WHITE	3		NO	NO		G3	Stage I	T1a	M0	NX	Alive	1126
TCGA-BP-5006	61	MALE	WHITE	3		NO	NO		G2	Stage I	T1a	M0	N0	Alive	840
TCGA-BP-5007	45	MALE	WHITE	3		NO	NO		G2	Stage II	T2	M0	N0	Alive	1140
TCGA-BP-5008	46	MALE	WHITE	3		NO	NO		G2	Stage I	T1a	M0	NX	Alive	1071
TCGA-BP-5009	52	MALE	WHITE	3		NO	NO		G3	Stage I	T1b	M0	NX	Dead	1092
TCGA-BP-5010	63	MALE	WHITE	3		NO	NO		G4	Stage III	T3a	M0	N0	Dead	878
TCGA-BP-5168	75	MALE	WHITE	3		NO	NO		G2	Stage I	T1a	M0	NX	Dead	1463
TCGA-BP-5169	70	MALE	WHITE	3		NO	NO		G4	Stage I	T1b	M0	N0	Alive	193
TCGA-BP-5170	55	MALE	WHITE	3		NO	NO		G2	Stage I	T1a	M0	NX	Alive	2412
TCGA-BP-5173	75	MALE	WHITE	3		NO	NO		G2	Stage I	T1a	M0	NX	Dead	62
TCGA-BP-5174	45	FEMALE	WHITE	3		NO	NO		G2	Stage I	T1a	M0	NX	Alive	2257
TCGA-BP-5175	60	MALE	WHITE	3		NO	NO		G3	Stage I	T1a	M0	NX	Alive	932
TCGA-BP-5176	78	FEMALE	WHITE	3		NO	NO		G2	Stage I	T1a	M0	NX	Dead	1590
TCGA-BP-5177	46	FEMALE	WHITE	3		NO	NO		G3	Stage I	T1a	M0	NX	Alive	293
TCGA-BP-5178	71	MALE	WHITE	3		NO	NO		G4	Stage IV	T3a	M1	NX	Dead	1912
TCGA-BP-5180	53	MALE	WHITE	3		NO	NO		G2	Stage I	T1a	M0	NX	Alive	2263
TCGA-BP-5181	58	FEMALE	WHITE	3		NO	NO		G2	Stage I	T1b	M0	NX	Alive	1495
TCGA-BP-5182	56	MALE	WHITE	3		NO	NO		G3	Stage I	T1a	M0	N0	Alive	1165
TCGA-BP-5183	57	MALE	WHITE	3		NO	NO		G3	Stage III	T3a	M0	NX	Alive	1291
TCGA-BP-5184	54	MALE	WHITE	3		NO	NO		G3	Stage I	T1a	M0	NX	Alive	1133
TCGA-BP-5185	56	MALE	WHITE	3		NO	NO		G3	Stage I	T1a	M0	NX	Alive	1132
TCGA-BP-5186	50	FEMALE	WHITE	3		NO	NO		G2	Stage I	T1a	M0	N0	Alive	693
TCGA-BP-5187	54	MALE	WHITE	3		NO	NO		G2	Stage I	T1a	M0	NX	Alive	406
TCGA-BP-5189	60	MALE	WHITE	3		NO	NO		G4	Stage I	T1b	M0	NX	Dead	822
TCGA-BP-5190	61	MALE	WHITE	3		NO	NO		G3	Stage I	T1a	M0	NX	Alive	1011
TCGA-BP-5191	79	MALE	WHITE	3		NO	NO		G2	Stage III	T3a	M0	N0	Alive	967
TCGA-BP-5192	59	MALE	WHITE	3		NO	NO		G2	Stage I	T1a	M0	NX	Alive	714
TCGA-BP-5194	39	MALE	WHITE	3		NO	NO		G2	Stage I	T1a	M0	NX	Alive	408
TCGA-BP-5195	75	MALE	WHITE	3		NO	NO		G2	Stage I	T1a	M0	NX	Alive	749
TCGA-BP-5196	53	MALE	WHITE	3		NO	NO		G2	Stage I	T1a	M0	NX	Alive	1018
TCGA-BP-5198	72	MALE	WHITE	3		NO	NO		G3	Stage III	T3b	M0	N0	Alive	603
TCGA-BP-5199	58	MALE	WHITE	3		NO	NO		G4	Stage II	T2	M0	N0	Alive	1355
TCGA-BP-5200	44	MALE	WHITE	3		NO	NO		G4	Stage II	T2	M0	NX	Alive	1063
TCGA-BP-5201	63	MALE	WHITE	3		NO	NO		G4	Stage IV	T3b	M1	N0	Alive	951
TCGA-BP-5202	75	MALE	WHITE	3		NO	NO		G2	Stage III	T3a	M0	NX	Alive	29
TCGA-CJ-4634	60	FEMALE	WHITE	1		NO	NO		G2	Stage I	T1b	M0	NX	Alive	3498
TCGA-CJ-4635	48	MALE	WHITE	1		NO	NO		G3	Stage I	T1b	M0	NX	Alive	1416
TCGA-CJ-4636	51	MALE	WHITE	1		NO	NO		G3	Stage III	T3a	M0	N0	Alive	1924
TCGA-CJ-4637	52	FEMALE	WHITE	1		NO	NO		G4	Stage IV	T2b	M1	NX	Dead	2227
TCGA-CJ-4638	46	FEMALE	WHITE	1		NO	NO		G4	Stage IV	T3a	M1	N1	Dead	431
TCGA-CJ-4639	49	FEMALE	WHITE	1		NO	NO		G2	Stage II	T2	M0	N0	Alive	3229
TCGA-CJ-4640	49	MALE	WHITE	4		NO	NO		G4	Stage III	T3a	M0	N0	Alive	3480
TCGA-CJ-4641	55	FEMALE	WHITE	4		NO	NO		G4	Stage IV	T3a	M1	NX	Dead	1661
TCGA-CJ-4642	47	MALE	WHITE	2		NO	NO		G2	Stage II	T2	M0	NX	Alive	3205
TCGA-CJ-4643	67	FEMALE	WHITE	2		NO	NO		G3	Stage II	T2b	M0	N0	Alive	1793
TCGA-CJ-4644	48	FEMALE	WHITE	2		NO	NO		G3	Stage IV	T3a	M1	N0	Dead	336
TCGA-CJ-4868	42	MALE	WHITE	2		NO	NO		G3	Stage IV	T3a	M1	N0	Dead	646
TCGA-CJ-4869	49	MALE	WHITE	2		NO	NO		G2	Stage III	T2	M0	N1	Alive	2554
TCGA-CJ-4870	58	FEMALE	BLACK OR AFRICAN AMERICAN	1		NO	NO		G2	Stage III	T3a	M0	NX	Alive	1498
TCGA-CJ-4871	63	MALE	WHITE	1		NO	NO		G4	Stage IV	T3a	M1	NX	Alive	2423
TCGA-CJ-4872	51	MALE	WHITE	1		NO	NO		G4	Stage I	T1b	M0	N0	Alive	326
TCGA-CJ-4873	85	FEMALE	WHITE	1		NO	NO		G3	Stage III	T3a	M0	N0	Alive	1776
TCGA-CJ-4874	73	FEMALE	WHITE	1		NO	NO		G3	Stage I	T1b	M0	N0	Alive	2283
TCGA-CJ-4875	67	MALE	WHITE	4		NO	NO		G3	Stage IV	T3a	M1	NX	Dead	3554
TCGA-CJ-4876	57	MALE	WHITE	4		NO	NO		G3	Stage II	T2b	M0	N0	Alive	1955
TCGA-CJ-4878	71	FEMALE	WHITE	4		NO	NO		G2	Stage III	T3a	M0	NX	Alive	2186
TCGA-CJ-4881	41	MALE	WHITE	4		NO	NO		G3	Stage III	T3a	M0	NX	Alive	2014
TCGA-CJ-4882	57	MALE	BLACK OR AFRICAN AMERICAN	4		NO	NO		G3	Stage III	T3a	M0	NX	Alive	1883
TCGA-CJ-4884	72	FEMALE	WHITE	4		NO	NO		G3	Stage III	T3a	M0	NX	Alive	1759
TCGA-CJ-4885	64	MALE	WHITE	3		NO	NO		G3	Stage IV	T3a	M1	NX	Alive	3451
TCGA-CJ-4886	42	FEMALE	WHITE	3		NO	NO		G3	Stage I	T1a	M0	NX	Alive	1952
TCGA-CJ-4887	48	MALE	WHITE	3		NO	NO		G3	Stage IV	T3a	M1	NX	Dead	932
TCGA-CJ-4888	59	MALE	WHITE	3		NO	NO		G4	Stage IV	T3a	M1	NX	Dead	1567
TCGA-CJ-4889	63	FEMALE	WHITE	3		NO	NO		G4	Stage I	T1a	M0	NX	Alive	1946
TCGA-CJ-4890	72	MALE	WHITE	1		NO	YES		G4	Stage IV	T3a	M1	N0	Alive	3519
TCGA-CJ-4891	57	FEMALE	WHITE	1		NO	YES		G4	Stage III	T3c	M0	N0	Dead	819
TCGA-CJ-4892	65	FEMALE	WHITE	1		NO	YES		G2	Stage I	T1b	M0	N0	Alive	1521
TCGA-CJ-4893	76	FEMALE	WHITE	1		NO	YES		G3	Stage I	T1b	M0	NX	Alive	750
TCGA-CJ-4894	58	MALE	WHITE	1		NO	YES		G3	Stage III	T3a	M0	N0	Dead	841
TCGA-CJ-4895	62	MALE	WHITE	1		NO	YES		G4	Stage IV	T3a	M1	NX	Dead	1200
TCGA-CJ-4897	79	FEMALE	WHITE	1		NO	NO		G3	Stage III	T3a	M0	NX	Alive	3341
TCGA-CJ-4899	42	MALE	ASIAN	1		NO	NO		G2	Stage I	T1b	M0	NX	Alive	1528
TCGA-CJ-4900	69	FEMALE	WHITE	1		NO	NO		G4	Stage IV	T4	M1	N1	Dead	1714
TCGA-CJ-4901	47	MALE	WHITE	1		NO	NO		G3	Stage III	T3b	M0	NX	Alive	1450
TCGA-CJ-4902	61	MALE	WHITE	1		NO	NO		G3	Stage III	T3a	M0	NX	Alive	1520
TCGA-CJ-4903	50	MALE	WHITE	1		NO	NO		G3	Stage I	T1b	M0	NX	Alive	1559
TCGA-CJ-4904	60	FEMALE	WHITE	1		NO	NO		G3	Stage IV	T3a	M1	N0	Alive	3302
TCGA-CJ-4905	62	FEMALE	WHITE	1		NO	NO		G2	Stage I	T1a	M0	NX	Alive	1496
TCGA-CJ-4907	58	MALE	WHITE	1		NO	NO		G3	Stage III	T3b	M0	NX	Alive	1499
TCGA-CJ-4908	38	MALE	WHITE	1		NO	NO		G2	Stage I	T1a	M0	NX	Alive	1531
TCGA-CJ-4912	61	MALE	WHITE	1		NO	NO		G3	Stage II	T2	M0	NX	Alive	1657
TCGA-CJ-4913	45	FEMALE	WHITE	1		NO	NO		G4	Stage III	T3a	M0	NX	Dead	1173
TCGA-CJ-4916	69	FEMALE	WHITE	1		NO	NO		G3	Stage III	T3a	M0	NX	Alive	1373
TCGA-CJ-4918	64	MALE	WHITE	1		NO	NO		G4	Stage IV	T3a	M1	N0	Dead	93
TCGA-CJ-4920	64	FEMALE	WHITE	1		NO	NO		G2	Stage I	T1b	M0	NX	Dead	139
TCGA-CJ-4923	63	FEMALE	WHITE	1		NO	NO		G4	Stage IV	T3a	M1	NX	Dead	572
TCGA-CJ-5671	51	MALE	WHITE	1		NO	NO		G3	Stage I	T1a	M0	NX	Alive	3987
TCGA-CJ-5672	84	MALE	WHITE	1		NO	NO		G3	Stage I	T1a	M0	NX	Dead	1972
TCGA-CJ-5675	70	MALE	WHITE	1		NO	YES		G3	Stage II	T2a	M0	NX	Alive	3936
TCGA-CJ-5676	47	MALE	WHITE	1		NO	YES		G3	Stage III	T3b	M0	NX	Alive	4067
TCGA-CJ-5677	54	FEMALE	WHITE	1		NO	YES		G4	Stage IV	T3a	M1	NX	Dead	782
TCGA-CJ-5678	62	MALE	BLACK OR AFRICAN AMERICAN	1		NO	YES		G3	Stage IV	T2b	M1	N0	Dead	574
TCGA-CJ-5679	73	MALE	WHITE	1		NO	YES		G4	Stage III	T3b	M0	NX	Dead	679
TCGA-CJ-5680	65	FEMALE	WHITE	1		NO	YES		G4	Stage IV	T3a	M1	NX	Dead	768
TCGA-CJ-5681	44	FEMALE	WHITE	1		NO	YES		G3	Stage IV	T3a	M1	NX	Dead	552
TCGA-CJ-5682	60	MALE	WHITE	4		YES	NO		G4	Stage IV	T3a	M1	NX	Alive	3736
TCGA-CJ-5683	78	MALE	WHITE	4		YES	NO		G3	Stage I	T1b	M0	NX	Alive	1889
TCGA-CJ-5684	61	MALE	WHITE	4		YES	NO		G2	Stage III	T3a	M0	NX	Alive	2231
TCGA-CJ-5686	59	FEMALE	WHITE	4		YES	NO		G3	Stage I	T1b	M0	NX	Alive	2038
TCGA-CJ-5689	90	MALE	WHITE	4		YES	NO		G4	Stage I	T1b	M0	NX	Dead	0
TCGA-CJ-6027	77	MALE	WHITE	1		NO	NO		G4	Stage I	T1a	M0	NX	Dead	3615
TCGA-CJ-6028	58	MALE	WHITE	1		NO	NO		G4	Stage IV	T3a	M1	NX	Dead	1625
TCGA-CJ-6030	65	MALE	WHITE	1		NO	NO		G3	Stage I	T1a	M0	N0	Dead	2299
TCGA-CJ-6031	54	MALE	WHITE	1		NO	NO		G3	Stage I	T1b	M0	NX	Alive	1906
TCGA-CJ-6032	63	FEMALE	WHITE	3		NO	NO		G3	Stage II	T2	M0	NX	Alive	3639
TCGA-CJ-6033	54	FEMALE	WHITE	3		NO	NO		G4	Stage IV	T3a	M1	N0	Dead	224
TCGA-CW-5580	73	FEMALE	WHITE	3		NO	NO		G3	Stage IV	T3a	M1	NX	Dead	1964
TCGA-CW-5581	44	MALE	WHITE	3		NO	NO		G3	Stage I	T1b	M0	NX	Alive	2799
TCGA-CW-5583	51	FEMALE	WHITE	3		NO	NO		G2	Stage I	T1a	M0	NX	Alive	2489
TCGA-CW-5584	74	MALE	WHITE	3		NO	NO		G3	Stage III	T3b	M0	N1	Dead	164
TCGA-CW-5585	51	MALE	WHITE	3		NO	NO		G2	Stage IV	T3b	M1	N0	Alive	2609
TCGA-CW-5587	62	FEMALE	WHITE	3		NO	NO		G2	Stage III	T3b	M0	N0	Alive	2226
TCGA-CW-5588	78	FEMALE	WHITE	3		NO	NO		G2	Stage I	T1a	M0	NX	Alive	2017
TCGA-CW-5589	52	MALE	WHITE	3		NO	NO		G2	Stage I	T1a	M0	NX	Alive	2378
TCGA-CW-5590	51	MALE	WHITE	3		NO	NO		G3	Stage IV	T3a	M1	NX	Dead	1075
TCGA-CW-5591	56	MALE	WHITE	3		NO	NO		G2	Stage IV	T3a	M1	N0	Alive	2271
TCGA-CW-6087	61	MALE	WHITE	3		NO	NO		G4	Stage IV	T3a	M1	N1	Dead	41
TCGA-CW-6088	60	MALE	WHITE	3		NO	NO		G2	Stage I	T1b	M0	N0	Alive	3222
TCGA-CW-6090	68	MALE	WHITE	3		NO	NO		G3	Stage I	T1b	M0	NX	Alive	2552
TCGA-CW-6093	73	MALE	WHITE	3		NO	NO		G1	Stage I	T1a	M0	NX	Alive	3146
TCGA-CW-6096	44	FEMALE	WHITE	3		NO	NO		G2	Stage I	T1a	M0	NX	Alive	2701
TCGA-CW-6097	32	MALE	WHITE	3		NO	NO		G4	Stage III	T3a	M0	NX	Dead	571
TCGA-CZ-4853	82	MALE	WHITE	3		NO	NO		G2	Stage I	T1a	M0	NX	Alive	774
TCGA-CZ-4854	68	MALE	WHITE	3		NO	NO		G2	Stage I	T1b	M0	N0	Dead	1404
TCGA-CZ-4856	62	FEMALE	WHITE	3		NO	NO		G2	Stage I	T1b	M0	N0	Alive	18
TCGA-CZ-4857	56	MALE	WHITE	3		NO	NO		G3	Stage IV	T3a	M1	N0	Dead	1432
TCGA-CZ-4858	39	MALE	WHITE	3		NO	NO		G4	Stage II	T2	M0	NX	Dead	2105
TCGA-CZ-4859	59	FEMALE	WHITE	3		NO	NO		G2	Stage I	T1	M0	N0	Alive	1787
TCGA-CZ-4860	60	MALE	WHITE	3		NO	NO		G4	Stage IV	T4	M1	NX	Dead	206
TCGA-CZ-4861	63	MALE	WHITE	3		NO	NO		G2	Stage II	T2	M0	NX	Dead	446
TCGA-CZ-4862	46	MALE	WHITE	3		NO	NO		G2	Stage I	T1b	M0	NX	Alive	3271
TCGA-CZ-4863	51	FEMALE	WHITE	3		NO	NO		G3	Stage III	T3b	M0	N0	Alive	1928
TCGA-CZ-4864	86	MALE	WHITE	3		NO	NO		G3	Stage II	T2	M0	N0	Dead	1315
TCGA-CZ-4865	70	FEMALE	WHITE	3		NO	NO		G2	Stage I	T1a	M0	NX	Dead	166
TCGA-CZ-4866	79	FEMALE	WHITE	3		NO	NO		G3	Stage I	T1	M0	NX	Alive	3267
TCGA-CZ-5451	74	MALE	WHITE	3		NO	NO		G3	Stage II	T2	M0	N0	Alive	1929
TCGA-CZ-5452	69	MALE	WHITE	3		NO	NO		G2	Stage II	T2	M0	N0	Alive	1789
TCGA-CZ-5453	67	MALE	WHITE	5		NO	NO		G2	Stage II	T2	M0	NX	Dead	2419
TCGA-CZ-5454	63	MALE	WHITE	5		NO	NO		G2	Stage IV	T2	M1	N0	Dead	722
TCGA-CZ-5455	63	MALE	WHITE	5		NO	NO		G4	Stage IV	T3b	M1	NX	Dead	561
TCGA-CZ-5456	57	MALE	WHITE	5		NO	NO		G3	Stage II	T2	M0	N0	Alive	2422
TCGA-CZ-5457	62	MALE	WHITE	5		NO	NO		G4	Stage III	T3a	M0	NX	Alive	2754
TCGA-CZ-5458	43	MALE	WHITE	5		NO	NO		G3	Stage III	T3a	M0	NX	Alive	2789
TCGA-CZ-5459	63	MALE	WHITE	5		NO	NO		G3	Stage III	T3b	M0	NX	Alive	1683
TCGA-CZ-5460	55	MALE	WHITE	5		NO	NO		G2	Stage IV	T3b	M1	NX	Alive	2873
TCGA-CZ-5461	52	MALE	WHITE	5		NO	NO		G4	Stage IV	T1b	M1	NX	Dead	330
TCGA-CZ-5462	83	MALE	WHITE	5		NO	NO		G3	Stage IV	T1b	M1	NX	Dead	311
TCGA-CZ-5463	76	MALE	WHITE	5		NO	NO		G2	Stage II	T2	M0	NX	Alive	662
TCGA-CZ-5464	69	MALE	WHITE	5		NO	NO		G2	Stage IV	T3b	M1	NX	Alive	2128
TCGA-CZ-5465	76	FEMALE	WHITE	1		NO	NO		G2	Stage III	T3b	M0	NX	Dead	2564
TCGA-CZ-5466	67	MALE	WHITE	1		NO	NO		G2	Stage III	T3a	M0	NX	Alive	685
TCGA-CZ-5467	86	FEMALE	WHITE	1		NO	NO		G4	Stage III	T3a	M0	N0	Dead	73
TCGA-CZ-5468	84	MALE	WHITE	1		NO	NO		G4	Stage IV	T3b	M1	NX	Dead	59
TCGA-CZ-5469	41	MALE	WHITE	1		NO	NO		G2	Stage II	T2	M0	N0	Dead	946
TCGA-CZ-5470	72	FEMALE	WHITE	1		NO	NO		G3	Stage II	T2	M0	N0	Alive	386
TCGA-CZ-5982	59	FEMALE	WHITE	1		NO	NO		G2	Stage I	T1a	M0	NX	Alive	2439
TCGA-CZ-5984	51	MALE	WHITE	1		NO	NO		G3	Stage I	T1b	M0	N0	Alive	2067
TCGA-CZ-5985	58	MALE	WHITE	1		NO	NO		G2	Stage II	T2	M0	N0	Alive	1997
TCGA-CZ-5986	61	MALE	WHITE	1		NO	NO		G3	Stage I	T1	M0	N0	Alive	373
TCGA-CZ-5987	60	MALE	WHITE	1		NO	NO		G2	Stage IV	T3b	M1	NX	Dead	445
TCGA-CZ-5988	38	MALE	WHITE	1		NO	NO		G2	Stage I	T1b	M0	N0	Alive	693
TCGA-CZ-5989	60	MALE	WHITE	1		NO	NO		G2	Stage II	T2	M0	N0	Alive	1905
TCGA-DV-5565	59	MALE	WHITE	1		NO	NO		G2	Stage I	T1a	M0	NX	Alive	1329
TCGA-DV-5566	67	FEMALE	WHITE	1		NO	NO		G2	Stage I	T1a	M0	NX	Alive	1398
TCGA-DV-5567	40	FEMALE	BLACK OR AFRICAN AMERICAN	1		NO	NO		G2	Stage I	T1a	M0	NX	Alive	2004
TCGA-DV-5568	26	MALE	WHITE	1		NO	NO		G2	Stage I	T1a	M0	NX	Alive	370
TCGA-DV-5569	29	FEMALE	WHITE	1		NO	NO		G2	Stage I	T1a	M0	NX	Alive	355
TCGA-DV-5573	41	MALE	WHITE	1		NO	NO		G2	Stage I	T1a	M0	NX	Alive	1130
TCGA-DV-5574	37	MALE	WHITE	1		NO	NO		G2	Stage I	T1a	M0	NX	Alive	2016
TCGA-DV-5575	52	FEMALE	WHITE	1		NO	NO		G2	Stage I	T1a	M0	NX	Alive	1729
TCGA-DV-5576	55	FEMALE	BLACK OR AFRICAN AMERICAN	1		NO	NO		G2	Stage I	T1a	M0	NX	Dead	727
TCGA-DV-A4VX	59	MALE	BLACK OR AFRICAN AMERICAN	2		NO	YES		G4	Stage IV	T3b	MX	N0	Dead	1626
TCGA-DV-A4VZ	53	MALE	BLACK OR AFRICAN AMERICAN	2		NO	NO		G2	Stage I	T1a	MX	NX	Alive	365
TCGA-DV-A4W0	55	MALE	BLACK OR AFRICAN AMERICAN	2		NO	NO		G3	Stage I	T1b	MX	NX	Alive	2470
TCGA-EU-5904	47	FEMALE	WHITE	2		NO	NO		G1	Stage I	T1	M0	NX	Alive	551
TCGA-EU-5905	67	FEMALE	WHITE	2		NO	NO		G3	Stage I	T1	M0	NX	Alive	119
TCGA-EU-5906	55	MALE	WHITE	1		NO	NO		G2	Stage I	T1b	M0	NX	Alive	206
TCGA-EU-5907	81	MALE	WHITE	1		NO	NO		G3	Stage III	T3a	M0	NX	Alive	127
TCGA-G6-A5PC	54	FEMALE	BLACK OR AFRICAN AMERICAN	2		NO	YES		G4	Stage IV	T1b	M1	N0	Dead	242
TCGA-G6-A8L6	55	MALE	BLACK OR AFRICAN AMERICAN	1		NO	YES		G3	Stage IV	T2a	MX	NX	Dead	313
TCGA-G6-A8L7	81	FEMALE	BLACK OR AFRICAN AMERICAN	4		NO	NO		G3	Stage I	T1b	MX	N0	Alive	2133
TCGA-G6-A8L8	62	FEMALE	BLACK OR AFRICAN AMERICAN	1		NO	NO		G3	Stage I	T1b	MX	NX	Dead	1091
TCGA-GK-A6C7	76	FEMALE	BLACK OR AFRICAN AMERICAN	1		NO	NO		G3	Stage I	T1a	MX	NX	Alive	61
TCGA-MM-A563	41	MALE	BLACK OR AFRICAN AMERICAN	2		NO	NO		G2	Stage I	T3	MX	NX	Alive	591
TCGA-MM-A564	68	MALE	BLACK OR AFRICAN AMERICAN	1		NO	NO		G2	Stage II	T2a	MX	NX	Alive	607
TCGA-MM-A84U	58	FEMALE	BLACK OR AFRICAN AMERICAN	2		NO	NO		G2	Stage I	T1a	MX	NX	Alive	700
TCGA-MW-A4EC	72	FEMALE	BLACK OR AFRICAN AMERICAN	1		NO	NO		G2	Stage I	T1a	MX	NX	Alive	498
TCGA-T7-A92I	47	FEMALE	BLACK OR AFRICAN AMERICAN	2		NO	NO		G1	Stage I	T1a	MX	NX	Alive	356

## Sheet: E-MATB-1980
ID	futime	fustat
ccRCC-1	9.25	0
ccRCC-2	6.08333	1
ccRCC-3	0.666667	1
ccRCC-4	0.75	1
ccRCC-5	8.16667	0
ccRCC-6	7.83333	0
ccRCC-7	0.916667	0
ccRCC-8	6.66667	0
ccRCC-9	1	1
ccRCC-10	0.25	1
ccRCC-11	6.58333	0
ccRCC-12	2.5	0
ccRCC-13	1.5	1
ccRCC-14	6.33333	0
ccRCC-15	5.75	1
ccRCC-16	6.08333	0
ccRCC-17	6.16667	0
ccRCC-18	5.91667	0
ccRCC-19	5.83333	0
ccRCC-20	2.58333	0
ccRCC-21	3	0
ccRCC-22	0.916667	1
ccRCC-23	3.25	0
ccRCC-24	2.08333	1
ccRCC-25	3.75	0
ccRCC-26	5	0
ccRCC-27	4.41667	0
ccRCC-28	4.25	0
ccRCC-29	4.75	0
ccRCC-30	1.16667	1
ccRCC-31	4.33333	0
ccRCC-32	3.66667	1
ccRCC-34	4.25	0
ccRCC-35	3.83333	0
ccRCC-36	3.91667	0
ccRCC-37	4.16667	0
ccRCC-38	3.83333	0
ccRCC-39	2.5	0
ccRCC-40	2.83333	0
ccRCC-41	1.5	1
ccRCC-42	3.25	0
ccRCC-43	2.91667	0
ccRCC-44	2.91667	0
ccRCC-45	2.83333	0
ccRCC-46	2.75	0
ccRCC-48	2.75	0
ccRCC-49	3.58333	0
ccRCC-50	2.5	0
ccRCC-51	3.91667	0
ccRCC-52	3.75	0
ccRCC-53	3.5	0
ccRCC-54	3.33333	0
ccRCC-55	3.5	0
ccRCC-56	5.41667	0
ccRCC-58	3.08333	0
ccRCC-59	2.58333	0
ccRCC-60	4.08333	0
ccRCC-61	4.08333	0
ccRCC-62	4.5	0
ccRCC-63	4.75	0
ccRCC-64	6.75	0
ccRCC-65	0.833333	1
ccRCC-66	7	0
ccRCC-67	3.5	1
ccRCC-68	7.33333	0
ccRCC-69	7.41667	0
ccRCC-70	1.5	1
ccRCC-71	6	0
ccRCC-72	7.66667	0
ccRCC-73	7.33333	0
ccRCC-75	0.5	1
ccRCC-76	2.66667	1
ccRCC-77	5.16667	0
ccRCC-78	7.25	0
ccRCC-79	7.41667	0
ccRCC-80	8.33333	0
ccRCC-81	3.58333	1
ccRCC-82	8.58333	0
ccRCC-83	0.833333	0
ccRCC-84	5.58333	0
ccRCC-85	9.25	0
ccRCC-86	9.41667	0
ccRCC-87	6.58333	0
ccRCC-88	8	0
ccRCC-89	9.75	0
ccRCC-90	3.25	1
ccRCC-91	5.25	1
ccRCC-92	10.1667	0
ccRCC-93	10.1667	0
ccRCC-94	1.33333	1
ccRCC-95	11	0
ccRCC-96	10.9167	0
ccRCC-97	2.75	1
ccRCC-98	0.0833333	0
ccRCC-99	9.25	0
ccRCC-100	11.8333	0
ccRCC-102	11.8333	0
ccRCC-103	12.0833	0
ccRCC-104	9.66667	0
ccRCC-105	6.08333	0
ccRCC-106	5.25	1

## Sheet: ICGC
ID	futime	fustat
DO47064	1432	0
DO47056	2104	0
DO47060	1942	0
DO47048	1932	0
DO47044	731	0
DO47052	1686	0
DO47036	1959	0
DO47040	2012	0
DO47028	2128	0
DO47024	2271	0
DO47016	1976	0
DO47008	1638	0
DO47000	2121	0
DO47222	1566	0
DO47225	1723	0
DO47219	1822	0
DO47216	1926	0
DO47213	1922	0
DO47210	1498	0
DO47204	1743	0
DO47207	1537	0
DO47201	1766	0
DO47246	459	0
DO47243	2260	0
DO47237	1915	0
DO47234	2054	0
DO47231	1619	0
DO47198	1580	0
DO47104	1581	0
DO47100	1774	0
DO47195	1881	0
DO47177	2021	0
DO47180	51	0
DO47168	1980	0
DO47165	2021	0
DO47156	1932	0
DO47162	1489	0
DO47147	1944	0
DO47144	2102	0
DO47150	1859	0
DO47136	405	0
DO47132	2143	0
DO47140	1936	0
DO47128	2264	0
DO47124	1784	0
DO47120	1999	0
DO47112	1847	0
DO47096	2060	0
DO47092	1852	0
DO47076	1866	0
DO47080	1864	0
DO46933	1170	0
DO46937	2036	0
DO46925	2126	0
DO46921	2006	0
DO46929	1	0
DO46913	1787	0
DO46917	2104	0
DO46909	981	0
DO46905	232	0
DO46992	1842	0
DO46984	1957	0
DO46977	2245	0
DO46973	2160	0
DO46969	1813	0
DO46965	1658	0
DO46961	1824	0
DO46957	2156	0
DO46953	1852	0
DO46945	1922	0
DO46941	654	0
DO46897	3	0
DO46881	1927	0
DO46877	1576	0
DO46869	229	0
DO46865	2058	0
DO46862	1636	0
DO46856	2042	0
DO46853	2112	0
DO46847	2062	0
DO46844	2097	0
DO46830	2044	0
DO46838	2189	0
DO46826	1964	0
DO233359	1575	0
DO233350	1466	0
DO233356	1430	0
DO233355	1330	0
DO233358	1531	0
DO233357	1452	0
DO233351	1455	0
DO233354	1479	0
DO233353	1686	0
DO233361	1539	0
DO233360	1666	0
DO233369	1452	0
DO233368	1476	0
DO233363	1477	0
DO233362	1476	0
DO233365	1396	0
DO233364	1460	0
DO233370	1469	0
DO233378	1416	0
DO233377	1496	0
DO233379	1292	0
DO233374	1460	0
DO233373	1575	0
DO233376	1293	0
DO233375	1260	0
DO233381	1526	0
DO233383	1357	0
DO233389	1367	0
DO233388	1214	0
DO233385	1219	0
DO233387	1241	0
DO233386	1468	0
DO233392	1377	0
DO233391	1107	0
DO233394	1313	0
DO233393	1360	0
DO233390	1407	0
DO233399	1834	0
DO233395	2012	0
DO233397	1919	0
DO232074	1585	0
DO232079	1486	0
DO232075	1555	0
DO232076	1357	0
DO232077	1549	0
DO232082	1470	0
DO232083	1467	0
DO232084	1513	0
DO232080	1503	0
DO232081	1317	0
DO232093	1424	0
DO232095	1536	0
DO232096	1366	0
DO232090	1552	0
DO232091	1434	0
DO232097	1394	0
DO232099	1175	0
DO233309	1926	0
DO233308	1896	0
DO233305	1959	0
DO233304	2021	0
DO233307	1925	0
DO233306	51	0
DO233301	2271	0
DO233302	2128	0
DO233319	1242	0
DO233316	1567	0
DO233315	1586	0
DO233318	1365	0
DO233317	1320	0
DO233314	1594	0
DO233313	1664	0
DO233310	1719	0
DO233326	14	0
DO233329	1470	0
DO233328	1129	0
DO233323	1415	0
DO233322	1372	0
DO233325	1346	0
DO233321	1767	0
DO233320	1367	0
DO233338	1716	0
DO233337	1610	0
DO233339	1833	0
DO233334	1549	0
DO233333	1953	0
DO233336	1913	0
DO233335	1617	0
DO233330	755	0
DO233349	1784	0
DO233348	1394	0
DO233345	1777	0
DO233344	1851	0
DO233347	1672	0
DO233346	1640	0
DO233341	1749	0
DO233343	1864	0
DO233342	1660	0
DO232149	1881	0
DO233471	1344	0
DO232140	1919	0
DO232145	1692	0
DO233477	116	0
DO232146	1889	0
DO233479	1518	0
DO233473	1380	0
DO232141	1901	0
DO232142	1855	0
DO232144	1791	0
DO232150	1822	0
DO232151	1653	0
DO233481	195	0
DO232156	1711	0
DO233488	1460	0
DO232157	1583	0
DO232158	1743	0
DO232159	1696	0
DO232152	1580	0
DO233483	1304	0
DO232153	1836	0
DO232154	1766	0
DO233486	1204	0
DO232155	1566	0
DO233485	1271	0
DO232160	1664	0
DO233490	1162	0
DO232161	1723	0
DO233493	1103	0
DO232162	1661	0
DO232167	1631	0
DO233499	1446	0
DO232169	1498	0
DO233495	1103	0
DO232164	1661	0
DO232165	1638	0
DO232166	1662	0
DO232171	1617	0
DO232172	1619	0
DO232173	1606	0
DO232178	1604	0
DO232179	1592	0
DO232177	1603	0
DO233408	1201	0
DO233407	1327	0
DO233409	11	0
DO233404	1654	0
DO233403	1619	0
DO233406	1370	0
DO233405	1368	0
DO233400	1803	0
DO233402	1763	0
DO233401	289	0
DO233419	1179	0
DO233418	1610	0
DO233415	1385	0
DO233414	1383	0
DO233417	1359	0
DO233416	583	0
DO233411	1396	0
DO233410	1275	0
DO233413	1035	0
DO233412	1051	0
DO233429	3326	0
DO233426	3513	0
DO233425	3638	0
DO233428	3359	0
DO233427	3532	0
DO233422	1082	0
DO233421	1569	0
DO233424	1503	0
DO233423	1583	0
DO233420	9	0
DO232105	1302	0
DO233437	2947	0
DO233436	2932	0
DO233439	2919	0
DO232107	1267	0
DO232108	1234	0
DO233433	2986	0
DO232101	1334	0
DO233432	3308	0
DO232102	1318	0
DO232103	1330	0
DO233434	2955	0
DO232104	1309	0
DO233431	3409	0
DO232100	1357	0
DO233430	3171	0
DO233447	2721	0
DO232117	1186	0
DO232118	1192	0
DO232112	846	0
DO233443	2675	0
DO232114	1275	0
DO232115	1259	0
DO233445	2704	0
DO232111	1259	0
DO233441	3098	0
DO232127	937	0
DO233459	1600	0
DO232128	2156	0
DO232125	1050	0
DO232126	1095	0
DO233451	2452	0
DO232120	1176	0
DO232121	1169	0
DO233453	2248	0
DO232122	1117	0
DO232138	1927	0
DO232139	1914	0
DO232134	2145	0
DO233465	1426	0
DO232135	2099	0
DO232136	1922	0
DO233467	1658	0
DO232137	1926	0
DO232130	2198	0
DO233461	1589	0
DO232131	2156	0
DO232133	2128	0
DO233597	3715	0
DO233594	2320	0
DO233593	3563	0
DO233510	1114	0
DO233512	1085	0
DO233549	5150	0
DO233543	3404	0
DO233551	5135	0
DO233569	1805	0
DO233565	4739	0
DO233567	4745	0
DO233566	4315	0
DO233563	4846	0
DO233579	3976	0
DO233570	3378	0
DO233571	1818	0
DO233573	4489	0
DO233580	4187	0
DO233585	2873	0
DO233584	530	0
DO233507	1166	0
DO233503	29	0
DO233606	2791	0
DO233601	2962	0
DO233604	3056	0
DO233603	2230	0
DO233609	1873	0
DO233600	2989	0
DO233610	2293	0
DO47068	1685	1
DO47072	789	1
DO47032	1882	1
DO47020	1923	1
DO47012	415	1
DO47004	221	1
DO47228	1010	1
DO47249	762	1
DO47240	840	1
DO47108	1028	1
DO47189	1482	1
DO47186	652	1
DO47192	1392	1
DO47174	1508	1
DO47183	174	1
DO47171	474	1
DO47159	1402	1
DO47153	1029	1
DO47116	477	1
DO47088	1246	1
DO47084	74	1
DO46901	1369	1
DO46996	1860	1
DO46988	1130	1
DO46980	1029	1
DO46949	474	1
DO46893	146	1
DO46889	997	1
DO46885	656	1
DO46873	1539	1
DO46859	1586	1
DO46850	114	1
DO46841	1254	1
DO46834	978	1
DO46836	1804	1
DO46832	2	1
DO46827	782	1
DO46828	564	1
DO233352	466	1
DO233367	1064	1
DO233366	170	1
DO233372	1342	1
DO233371	1553	1
DO233380	294	1
DO233382	1628	1
DO233384	343	1
DO233396	174	1
DO233398	1224	1
DO232078	613	1
DO232085	545	1
DO232086	794	1
DO232087	993	1
DO232088	145	1
DO232089	226	1
DO232094	104	1
DO232092	1060	1
DO232098	1088	1
DO233300	1923	1
DO233303	1882	1
DO233312	1564	1
DO233311	663	1
DO233327	684	1
DO233324	923	1
DO233332	574	1
DO233331	1232	1
DO233340	1337	1
DO232147	1301	1
DO232148	1233	1
DO233475	133	1
DO232143	126	1
DO232163	1371	1
DO233496	950	1
DO232170	1619	1
DO232109	185	1
DO232106	36	1
DO232116	319	1
DO232119	617	1
DO233449	1904	1
DO232113	154	1
DO232110	582	1
DO232129	80	1
DO232123	704	1
DO233455	1244	1
DO232124	208	1
DO233457	652	1
DO233469	721	1
DO233463	756	1
DO233590	561	1
DO233592	3405	1
DO233591	470	1
DO233598	202	1
DO233599	1196	1
DO233596	2827	1
DO233595	1993	1
DO233518	1499	1
DO233516	10	1
DO233515	490	1
DO233529	976	1
DO233527	1305	1
DO233526	1080	1
DO233521	4475	1
DO233523	225	1
DO233539	1226	1
DO233536	2673	1
DO233538	988	1
DO233532	2867	1
DO233533	911	1
DO233548	6	1
DO233542	1099	1
DO233545	636	1
DO233557	223	1
DO233559	649	1
DO233553	3534	1
DO233555	1303	1
DO233568	2861	1
DO233561	2871	1
DO233576	3057	1
DO233575	3014	1
DO233578	2217	1
DO233577	1149	1
DO233572	1003	1
DO233574	3009	1
DO233581	2216	1
DO233587	1114	1
DO233586	72	1
DO233589	237	1
DO233588	268	1
DO233583	1950	1
DO233582	395	1
DO233508	1269	1
DO233505	368	1
DO233501	313	1
DO233605	2679	1
DO233608	459	1
DO233607	841	1
DO233602	799	1
DO233611	482	1
