# Supplementary material for: Inflammatory response-based prognostication and personalized therapy decisions in clear cell renal cell cancer to aid precision oncology
Source: BMC Med Genomics. 2023 Oct 26;16:265. doi: 10.1186/s12920-023-01687-5 (PMC10601329; doi:10.1186/s12920-023-01687-5)
Supplement: Supplementary file 5 — Additional file 5. Prognosis-related inflammatory response genes. [file 12920_2023_1687_MOESM5_ESM.xlsx]

## Sheet: Sheet1
Prognosis-related inflammatory response genes.
ID	HR	HR.95L	HR.95H	pvalue	Type
ACVR2A	0.526768	0.418256	0.663432	5.14e-08	Protective
PSEN1	0.546346	0.421359	0.708408	5.09e-06	Protective
TACR1	0.570423	0.420622	0.773575	0.00030421	Protective
SLC31A2	0.584175	0.476418	0.716305	2.38e-07	Protective
IFNAR1	0.625685	0.509184	0.768842	8.17e-06	Protective
CCL22	0.634746	0.4978	0.809367	0.000246673	Protective
CX3CL1	0.646975	0.567706	0.737312	6.59e-11	Protective
KIF1B	0.648041	0.537166	0.781801	5.87e-06	Protective
SLC31A1	0.660345	0.54717	0.796928	1.52e-05	Protective
GNAI3	0.672341	0.516621	0.874998	0.00314317	Protective
SGMS2	0.673234	0.578389	0.783631	3.27e-07	Protective
ABI1	0.673502	0.529695	0.856351	0.00125802	Protective
KLF6	0.686319	0.597749	0.788012	9.32e-08	Protective
TNFSF15	0.688052	0.541323	0.874552	0.00224816	Protective
NFKB1	0.691706	0.585695	0.816905	1.41e-05	Protective
SRI	0.696296	0.521591	0.929518	0.014056	Protective
FZD5	0.697703	0.604456	0.805336	8.76e-07	Protective
CDKN1A	0.698632	0.583474	0.836519	9.53e-05	Protective
BTG2	0.703075	0.588261	0.840297	0.00010762	Protective
CALCRL	0.718701	0.644627	0.801285	2.65e-09	Protective
ATP2C1	0.721241	0.580629	0.895906	0.00314294	Protective
SEMA4D	0.735518	0.614937	0.879744	0.000772593	Protective
NFKBIA	0.760642	0.634412	0.911989	0.00312664	Protective
AHR	0.760697	0.64811	0.892842	0.000817188	Protective
EIF2AK2	0.764549	0.611234	0.95632	0.0187181	Protective
APLNR	0.765607	0.693538	0.845165	1.19e-07	Protective
RNF144B	0.76593	0.645296	0.909116	0.00229112	Protective
TLR3	0.778822	0.698931	0.867844	5.99e-06	Protective
SLC4A4	0.789397	0.719285	0.866343	6.25e-07	Protective
SCARF1	0.793586	0.679401	0.926963	0.00353624	Protective
CCRL2	0.796877	0.649165	0.9782	0.029955	Protective
SELE	0.797389	0.673352	0.944274	0.00867381	Protective
HPN	0.805199	0.735455	0.881558	2.77e-06	Protective
RTP4	0.819676	0.710068	0.946203	0.00662794	Protective
PTGER4	0.819737	0.690114	0.973706	0.0236128	Protective
EDN1	0.830225	0.758694	0.908499	5.18e-05	Protective
ITGB8	0.831744	0.745564	0.927885	0.000963054	Protective
IL18R1	0.833515	0.71194	0.975852	0.0235835	Protective
ABCA1	0.842187	0.716437	0.990008	0.0373716	Protective
RASGRP1	0.843238	0.73051	0.973361	0.0198739	Protective
TNFAIP6	0.918904	0.854078	0.988649	0.0234636	Protective
SERPINE1	1.12423	1.03071	1.22623	0.00822468	Risky
CXCL6	1.13117	1.04731	1.22174	0.00171111	Risky
BDKRB1	1.16202	1.0103	1.33653	0.035422	Risky
MARCO	1.17379	1.06298	1.29615	0.00153944	Risky
AQP9	1.18056	1.08528	1.28419	0.000110528	Risky
IL6	1.19198	1.11362	1.27586	4.16e-07	Risky
CXCL8	1.19707	1.09971	1.30305	3.24e-05	Risky
CD14	1.19973	1.02913	1.39862	0.0199748	Risky
PTGER2	1.21462	1.04001	1.41854	0.0140723	Risky
F3	1.21926	1.10919	1.34025	4.01e-05	Risky
MMP14	1.22609	1.02191	1.47106	0.0282955	Risky
CSF3R	1.2401	1.05045	1.46399	0.0110465	Risky
LIF	1.2458	1.12525	1.37927	2.31e-05	Risky
EBI3	1.25009	1.05784	1.47728	0.00879339	Risky
IFITM1	1.25761	1.06754	1.48153	0.00611194	Risky
LTA	1.26512	1.03264	1.54993	0.0232102	Risky
OSM	1.26841	1.11532	1.4425	0.000290958	Risky
PDPN	1.27012	1.11392	1.44822	0.00035526	Risky
CD82	1.29772	1.11877	1.50528	0.000576421	Risky
GNA15	1.32792	1.08159	1.63035	0.00674605	Risky
DCBLD2	1.34847	1.17782	1.54384	1.49e-05	Risky
SPHK1	1.40906	1.23273	1.61061	4.97e-07	Risky
CSF1	1.41479	1.14897	1.74212	0.00108414	Risky
IL15RA	1.43318	1.15556	1.77748	0.00105223	Risky
NOD2	1.44238	1.20233	1.73037	8.02e-05	Risky
BEST1	1.44717	1.17188	1.78714	0.000596418	Risky
P2RY2	1.46131	1.11994	1.90674	0.00519966	Risky
ADORA2B	1.46613	1.20422	1.78499	0.000138515	Risky
HAS2	1.47601	1.22038	1.78518	6.01e-05	Risky
GABBR1	1.48932	1.29158	1.71733	4.25e-08	Risky
TIMP1	1.49712	1.29643	1.72887	3.9e-08	Risky
RHOG	1.5076	1.07827	2.10788	0.0163653	Risky
IRF7	1.53064	1.26436	1.85299	1.27e-05	Risky
PLAUR	1.53776	1.33425	1.77232	2.83e-09	Risky
RIPK2	1.5386	1.21278	1.95196	0.000386845	Risky
EMP3	1.55355	1.23723	1.95075	0.000149078	Risky
ADRM1	2.37228	1.63271	3.44685	5.85e-06	Risky
