# Supplementary material for: Inflammatory response-based prognostication and personalized therapy decisions in clear cell renal cell cancer to aid precision oncology
Source: BMC Med Genomics. 2023 Oct 26;16:265. doi: 10.1186/s12920-023-01687-5 (PMC10601329; doi:10.1186/s12920-023-01687-5)
Supplement: Supplementary file 6 — Additional file 6. Biomarkers of three inflammatory response subtypes [file 12920_2023_1687_MOESM6_ESM.xlsx]

## Sheet: Sheet1
probe	class	dirct
IL6	CS1	up
IGFBP1	CS1	up
LUM	CS1	up
TGFBI	CS1	up
LBP	CS1	up
SFRP2	CS1	up
MMP9	CS1	up
CXCL8	CS1	up
IGLV1-40	CS1	up
IGHG1	CS1	up
AQP9	CS1	up
COL1A1	CS1	up
IGHG4	CS1	up
RARRES1	CS1	up
IGKC	CS1	up
THBS2	CS1	up
IGLV3-21	CS1	up
MMP7	CS1	up
IGLV3-19	CS1	up
IGHG3	CS1	up
GFPT2	CS1	up
DCN	CS1	up
IGLC3	CS1	up
IL1R2	CS1	up
ADAM12	CS1	up
IGHV1-24	CS1	up
IGHV4-39	CS1	up
IGLC2	CS1	up
PLTP	CS1	up
IGKV3-20	CS1	up
SLC38A5	CS1	up
IGHV5-51	CS1	up
CTHRC1	CS1	up
IGHG2	CS1	up
KRT19	CS1	up
FGG	CS1	up
C1R	CS1	up
IGLL5	CS1	up
IGLV1-44	CS1	up
SRPX2	CS1	up
IGKV1-5	CS1	up
ISLR	CS1	up
IGHGP	CS1	up
SPOCK1	CS1	up
STEAP3	CS1	up
IGLV3-1	CS1	up
PAEP	CS1	up
C1S	CS1	up
IGHV3-30	CS1	up
COL6A3	CS1	up
IGKV3-11	CS1	up
IGLV1-47	CS1	up
FGA	CS1	up
SERPINE1	CS1	up
CPXM1	CS1	up
SERPINF1	CS1	up
IGLV2-11	CS1	up
IGKV3-15	CS1	up
IGLV3-25	CS1	up
IGHV3-23	CS1	up
COL5A1	CS1	up
FGB	CS1	up
CCL18	CS1	up
IGHV1-69	CS1	up
IGHV3-11	CS1	up
IGHV4-59	CS1	up
IGKV1-9	CS1	up
CYP1B1	CS1	up
IGLV6-57	CS1	up
C5orf46	CS1	up
IGLV2-14	CS1	up
IGHV3-21	CS1	up
IGKV4-1	CS1	up
IGHV4-34	CS1	up
IGHV1-69D	CS1	up
MFAP4	CS1	up
CP	CS1	up
IGKV1-17	CS1	up
IGHV1-18	CS1	up
IGLV1-51	CS1	up
F3	CS1	up
IGLV2-23	CS1	up
IGKV1-16	CS1	up
CFH	CS1	up
CXCL1	CS1	up
WISP2	CS1	up
CCDC80	CS1	up
SLC7A5	CS1	up
ARL4C	CS1	up
IGHV3-15	CS1	up
COL1A2	CS1	up
CDCP1	CS1	up
IGHV1-2	CS1	up
LAMB3	CS1	up
IGHV3-48	CS1	up
CXCL5	CS1	up
LINC00460	CS1	up
CCL21	CS1	up
IGHV3-74	CS1	up
FMOD	CS1	up
CYP4A11	CS2	up
SCGN	CS2	up
SLC6A3	CS2	up
NPR3	CS2	up
NAT8	CS2	up
GBA3	CS2	up
SLC5A1	CS2	up
SLC17A3	CS2	up
SLC5A8	CS2	up
AP000439.2	CS2	up
REN	CS2	up
ACE2	CS2	up
MIOX	CS2	up
SLC22A2	CS2	up
CYP2J2	CS2	up
BBOX1	CS2	up
AC124854.1	CS2	up
CLTRN	CS2	up
SLC17A4	CS2	up
SLC5A12	CS2	up
CUBN	CS2	up
LRP2	CS2	up
DDC	CS2	up
HAO2	CS2	up
TMEM174	CS2	up
SLC47A1	CS2	up
SLC27A2	CS2	up
SLC6A19	CS2	up
SLC6A13	CS2	up
LINC00671	CS2	up
SLC16A12	CS2	up
GLYATL1	CS2	up
SLC22A12	CS2	up
UGT2A3	CS2	up
NAT8B	CS2	up
SLC13A1	CS2	up
SLC22A6	CS2	up
BHMT	CS2	up
SLC22A11	CS2	up
PCK1	CS2	up
SLC16A9	CS2	up
MGAM	CS2	up
SLC5A10	CS2	up
CLDN2	CS2	up
ALDOB	CS2	up
GSTA2	CS2	up
GSTA1	CS2	up
PDK4	CS2	up
ACSM2A	CS2	up
SLC3A1	CS2	up
HHLA2	CS2	up
BTNL9	CS2	up
AC073486.1	CS2	up
HMGCS2	CS2	up
SLC10A2	CS2	up
AQP1	CS2	up
AGXT2	CS2	up
SLC17A1	CS2	up
ACSM2B	CS2	up
ADAMTS9-AS1	CS2	up
AC147651.1	CS2	up
SLC39A5	CS2	up
AOC1	CS2	up
KL	CS2	up
CYP4A22	CS2	up
GLYAT	CS2	up
CA4	CS2	up
APOLD1	CS2	up
AC018742.1	CS2	up
A1CF	CS2	up
FMO1	CS2	up
GATM	CS2	up
EDNRB	CS2	up
PDZK1	CS2	up
AGTR1	CS2	up
GIPC2	CS2	up
MIR140	CS2	up
SLC6A18	CS2	up
KDR	CS2	up
TINAG	CS2	up
CDHR5	CS2	up
TNFAIP6	CS2	up
CLEC18B	CS2	up
C1orf210	CS2	up
ENPP3	CS2	up
SLCO4C1	CS2	up
SLC28A1	CS2	up
LHFPL3-AS2	CS2	up
FTCD	CS2	up
PDGFD	CS2	up
LGALS2	CS2	up
RGS5	CS2	up
AL138826.1	CS2	up
UGT1A9	CS2	up
ACADL	CS2	up
VIL1	CS2	up
MAPT	CS2	up
UPB1	CS2	up
CYS1	CS2	up
EDN1	CS2	up
PVALB	CS3	up
RHCG	CS3	up
KLK1	CS3	up
MTND4P12	CS3	up
FOXI1	CS3	up
ATP6V1B1	CS3	up
ATP6V0D2	CS3	up
HAGHL	CS3	up
AC015910.1	CS3	up
ATP6V0A4	CS3	up
TMEM213	CS3	up
CLCNKB	CS3	up
DEFB1	CS3	up
THRSP	CS3	up
TMPRSS2	CS3	up
TFCP2L1	CS3	up
MTCO3P12	CS3	up
PCP4	CS3	up
DUSP15	CS3	up
SLC26A7	CS3	up
MT-RNR1	CS3	up
STAP1	CS3	up
CLCNKA	CS3	up
EEF1A2	CS3	up
GPR143	CS3	up
MTND1P23	CS3	up
SMOC1	CS3	up
MTCO1P40	CS3	up
INPP5J	CS3	up
FA2H	CS3	up
PSPHP1	CS3	up
FBXO2	CS3	up
PCSK1N	CS3	up
CFTR	CS3	up
TMEM61	CS3	up
SLC4A1	CS3	up
SEMA3B-AS1	CS3	up
DAPL1	CS3	up
MCCD1	CS3	up
AC120498.4	CS3	up
TJP3	CS3	up
RAB25	CS3	up
AL035661.1	CS3	up
AL031710.1	CS3	up
MTCO1P12	CS3	up
CYP11A1	CS3	up
MT-TL1	CS3	up
MT-CO2	CS3	up
MTND4P24	CS3	up
DIRAS1	CS3	up
SYNGR3	CS3	up
CKMT2	CS3	up
KCNJ11	CS3	up
CLNK	CS3	up
C16orf89	CS3	up
PLIN5	CS3	up
GADD45G	CS3	up
BDH1	CS3	up
SCNN1A	CS3	up
MT-CO3	CS3	up
TTR	CS3	up
CKB	CS3	up
MRPL41	CS3	up
AP1M2	CS3	up
CYP17A1	CS3	up
AC021087.3	CS3	up
MTRNR2L12	CS3	up
ERP27	CS3	up
TRIM63	CS3	up
MT-CYB	CS3	up
LYPD6B	CS3	up
CNTN3	CS3	up
HCN2	CS3	up
NDUFS8	CS3	up
MT-ND3	CS3	up
FAM71E1	CS3	up
C8G	CS3	up
SH3GL2	CS3	up
MTCO2P12	CS3	up
MTATP8P2	CS3	up
ATP6V1C2	CS3	up
MTATP6P1	CS3	up
RAB26	CS3	up
INSYN1	CS3	up
DCXR	CS3	up
APOC3	CS3	up
AC019197.1	CS3	up
LINC01485	CS3	up
SMIM5	CS3	up
MT-RNR2	CS3	up
MTND2P28	CS3	up
AC015845.2	CS3	up
NDUFA3	CS3	up
PACRG	CS3	up
CDH17	CS3	up
AL049629.1	CS3	up
ADGRF1	CS3	up
RF00100	CS3	up
CNFN	CS3	up
COX6A1	CS3	up

## Sheet: Sheet2
Biomarkers of three inflammatory response subtypes
probe	class	dirct
SMIM24	CS1	down
ALDH1L1	CS1	down
AC116345.3	CS1	down
TMEM171	CS1	down
SMIM32	CS1	down
LINC01510	CS1	down
TMEM82	CS1	down
MLXIPL	CS1	down
AQP7	CS1	down
SCGB1D2	CS1	down
PAH	CS1	down
FXYD2	CS1	down
SPX	CS1	down
USP2	CS1	down
OGDHL	CS1	down
KLF15	CS1	down
AL023284.4	CS1	down
CDH16	CS1	down
AC090286.3	CS1	down
AZGP1	CS1	down
LDHD	CS1	down
MUC20	CS1	down
MAL	CS1	down
BICDL1	CS1	down
METTL27	CS1	down
AC010503.4	CS1	down
SLC6A12	CS1	down
RAB17	CS1	down
AP000757.2	CS1	down
TMED6	CS1	down
AC137056.2	CS1	down
PPARGC1A	CS1	down
FABP3	CS1	down
DAO	CS1	down
AC124798.1	CS1	down
GUCA2B	CS1	down
GPAT3	CS1	down
ENAM	CS1	down
ZNF385B	CS1	down
GPD1	CS1	down
AKR1C1	CS1	down
RBP4	CS1	down
COL4A3	CS1	down
CLDN3	CS1	down
NOXA1	CS1	down
CRIP3	CS1	down
NRTN	CS1	down
AL031429.2	CS1	down
TSPAN1	CS1	down
PRSS8	CS1	down
ALDH1L1-AS2	CS1	down
MARVELD3	CS1	down
GOT1	CS1	down
SLC22A7	CS1	down
MTND4P12	CS1	down
MYO7B	CS1	down
RAP1GAP	CS1	down
PDZD3	CS1	down
GPX3	CS1	down
ALDH4A1	CS1	down
SULT1C2	CS1	down
MUC20P1	CS1	down
BSPRY	CS1	down
ASPDH	CS1	down
RETREG1	CS1	down
MACROD1	CS1	down
PALM3	CS1	down
MIR3936HG	CS1	down
LINC00113	CS1	down
COLCA2	CS1	down
AC005726.3	CS1	down
COLCA1	CS1	down
ZDHHC11B	CS1	down
ADHFE1	CS1	down
PRAP1	CS1	down
HYAL1	CS1	down
PTPN3	CS1	down
CSDC2	CS1	down
STUM	CS1	down
AC016924.1	CS1	down
ASTN2	CS1	down
TNFRSF14-AS1	CS1	down
KLKB1	CS1	down
PLLP	CS1	down
GRTP1	CS1	down
HCN3	CS1	down
CDH1	CS1	down
GDA	CS1	down
LLGL2	CS1	down
OVOL1-AS1	CS1	down
SLC34A1	CS1	down
PEBP1	CS1	down
AC007406.1	CS1	down
PNPLA7	CS1	down
MCRIP2	CS1	down
HOGA1	CS1	down
AKR7L	CS1	down
GRAMD1C	CS1	down
CYP3A7	CS1	down
AC129507.2	CS1	down
SAA1	CS2	down
SLPI	CS2	down
PPP1R1A	CS2	down
IGFBP1	CS2	down
SAA2	CS2	down
UCHL1	CS2	down
LBP	CS2	down
HP	CS2	down
RARRES1	CS2	down
PAEP	CS2	down
PI3	CS2	down
GFPT2	CS2	down
PSAT1	CS2	down
KRT19	CS2	down
PRAME	CS2	down
SAA2-SAA4	CS2	down
PLTP	CS2	down
PTGES	CS2	down
SLC38A5	CS2	down
G0S2	CS2	down
GPRC5A	CS2	down
MMP7	CS2	down
IL20RB	CS2	down
IGHG4	CS2	down
FGA	CS2	down
STEAP3	CS2	down
WISP2	CS2	down
AC103702.2	CS2	down
EFNA5	CS2	down
F2	CS2	down
SRPX2	CS2	down
IGF2BP2	CS2	down
TRNP1	CS2	down
TNNT1	CS2	down
PVALB	CS2	down
CLMP	CS2	down
CREB3L1	CS2	down
MFSD2A	CS2	down
SERPINF1	CS2	down
TSKU	CS2	down
SPINK1	CS2	down
SEMA3C	CS2	down
PKP3	CS2	down
CDCP1	CS2	down
FLNC	CS2	down
CCL21	CS2	down
MELTF	CS2	down
ITPKA	CS2	down
HOXB9	CS2	down
IGLV6-57	CS2	down
LINC01234	CS2	down
MOCOS	CS2	down
LINC00460	CS2	down
SERPINA5	CS2	down
SLC7A5	CS2	down
LAMB3	CS2	down
LCN2	CS2	down
FGB	CS2	down
LOXL1	CS2	down
PTPRH	CS2	down
SLC12A8	CS2	down
APCDD1L	CS2	down
RFLNA	CS2	down
ANGPTL8	CS2	down
ROR2	CS2	down
PCBP3	CS2	down
CXCL1	CS2	down
FGG	CS2	down
CPA4	CS2	down
PDGFRL	CS2	down
SFN	CS2	down
WFDC2	CS2	down
MDK	CS2	down
AP001453.2	CS2	down
COMP	CS2	down
SLC4A3	CS2	down
PYCR1	CS2	down
RHCG	CS2	down
CXCL5	CS2	down
MAT1A	CS2	down
IGDCC4	CS2	down
AKR1B10	CS2	down
PTGDS	CS2	down
TFPI2	CS2	down
UBE2C	CS2	down
FDCSP	CS2	down
SLN	CS2	down
FAM20A	CS2	down
CHRDL1	CS2	down
KLK1	CS2	down
CCL19	CS2	down
PCP4	CS2	down
MZB1	CS2	down
FST	CS2	down
TMEM158	CS2	down
AC003092.1	CS2	down
TF	CS2	down
GALNT17	CS2	down
CLIC6	CS2	down
CHRDL2	CS2	down
ENPP3	CS3	down
EGLN3	CS3	down
CA9	CS3	down
FOSB	CS3	down
CP	CS3	down
HSPG2	CS3	down
VWF	CS3	down
FABP7	CS3	down
PCSK6	CS3	down
CALCRL	CS3	down
HILPDA	CS3	down
ANGPTL4	CS3	down
FRZB	CS3	down
CD93	CS3	down
C4A	CS3	down
S1PR1	CS3	down
CDH13	CS3	down
APLNR	CS3	down
ETS1	CS3	down
STC1	CS3	down
ADGRL4	CS3	down
LOX	CS3	down
VEGFA	CS3	down
GJA1	CS3	down
NDUFA4L2	CS3	down
TGFA	CS3	down
ST8SIA4	CS3	down
EPAS1	CS3	down
PCDH17	CS3	down
OLFML2A	CS3	down
LYZ	CS3	down
ITGA4	CS3	down
CLEC14A	CS3	down
GBP4	CS3	down
EMP1	CS3	down
PECAM1	CS3	down
SEMA5B	CS3	down
MMRN2	CS3	down
CD34	CS3	down
VCAM1	CS3	down
CDH5	CS3	down
EFNB2	CS3	down
COL8A1	CS3	down
FHL5	CS3	down
GIMAP6	CS3	down
COL15A1	CS3	down
F2R	CS3	down
PLSCR4	CS3	down
CDH2	CS3	down
SPRY4	CS3	down
BCL6B	CS3	down
PLCB1	CS3	down
NOTCH3	CS3	down
FGD5	CS3	down
ANGPT2	CS3	down
MYCT1	CS3	down
C4B	CS3	down
CXCL9	CS3	down
GPR4	CS3	down
TCF4	CS3	down
SPRY1	CS3	down
THBS1	CS3	down
NPTX2	CS3	down
DLL4	CS3	down
COL4A1	CS3	down
PLN	CS3	down
NRP1	CS3	down
CSPG4	CS3	down
CYR61	CS3	down
RAPGEF5	CS3	down
NID2	CS3	down
NID1	CS3	down
PDGFRB	CS3	down
GBP1	CS3	down
PCDH12	CS3	down
GIMAP8	CS3	down
TFPI	CS3	down
ESAM	CS3	down
TGFBR2	CS3	down
FPR3	CS3	down
EGR1	CS3	down
STC2	CS3	down
FOLH1	CS3	down
SLC2A3	CS3	down
POSTN	CS3	down
ERG	CS3	down
KCNK3	CS3	down
SULF1	CS3	down
UNC5B	CS3	down
ERRFI1	CS3	down
HEG1	CS3	down
PCOLCE2	CS3	down
CXorf36	CS3	down
F13A1	CS3	down
AP001189.3	CS3	down
AKAP12	CS3	down
EDIL3	CS3	down
FOS	CS3	down
CPA3	CS3	down
JCAD	CS3	down
