# Supplementary material for: Inflammatory response-based prognostication and personalized therapy decisions in clear cell renal cell cancer to aid precision oncology
Source: BMC Med Genomics. 2023 Oct 26;16:265. doi: 10.1186/s12920-023-01687-5 (PMC10601329; doi:10.1186/s12920-023-01687-5)
Supplement: Supplementary file 7 — Additional file 7. Inflammatory response-related genes. [file 12920_2023_1687_MOESM7_ESM.xlsx]

## Sheet: Sheet1
Inflammatory response-related genes.
OXTR
ST3GAL2
RASA3
UBTD1
FBLN1
IL1R2
KCNMB1
MMP11
ARHGEF25
PKNOX2
FAM180A
KLHL30
GNG8
TUBB6
CAPZB
TMEM240
CTSK
COL5A2
SPHK1
RRAS
MIR4435-2HG
CNN1
TBX18
DBN1
HTRA3
BEND6
FBLIM1
MEX3B
ACTB
LINC02544
CDO1
ADGRD1
DTX3
EMP3
PDGFRA
SPSB1
HOPX
IL27RA
STEAP1B
GATA6
GLT8D2
HSPB7
LINC00511
GAP43
BFSP1
COL6A3
H19
OLFML2B
ACTA2
ANXA2P2
SUSD5
SPEG
PCOLCE
COMP
DES
ARHGEF2
AL365203.2
TAX1BP3
COL14A1
CCR10
SHC4
ADA
PRND
GPC3
PRSS2
ASPN
MXRA5
SHISAL1
TWIST2
GGN
CHST1
ADH1B
GRAMD1A
TNNT3
HOXA11-AS
SEMA4B
PDLIM3
ARHGEF19
CORO2B
TIMP1
ITGA11
FKBP1B
APOD
ZBTB7C
CAVIN3
CFH
MRC2
AGAP2-AS1
CFAP45
COL3A1
MFAP5
AVEN
NEXN
SFRP1
GPR173
CDH3
LINC00310
SRPX2
MICAL2
NOV
C20orf27
TAGLN
LMOD1
LINC01638
PRAF2
P3H1
COLGALT1
CCL26
COL1A2
PPP1R14A
SMARCD3
MFAP4
ITGBL1
LINC02550
SCRG1
COL12A1
TGFB3
SEMA7A
IGFBP2
CNN2
FLNC
C7
CCDC81
SVEP1
FAIM2
HSPB6
PTGIS
COL16A1
ANKRD35
CD99
FAM198A
GALNT16
C3orf80
POSTN
SLC25A34-AS1
GAS1
SCARF2
PPIAP39
ACTG2
ADAMTS2
MRGPRF
LRRC15
CFL1
LTBP2
FBXL22
TENT5B
ZDHHC18
PHETA2
PLBD2
DCN
PODNL1
OSR2
OMD
FMOD
ATP10A
AC022034.1
MMP14
LAMB3
ADAM33
MXRA8
CD276
AC046143.1
SGCD
KCNT2
TMEM59L
ZNF703
ADAMTS12
ROM1
KCTD17
FGF7
AP000892.3
AEBP1
SAMD1
NT5DC2
CTHRC1
CSRP1
LINC00924
TMSB10
HSD17B6
R3HDM4
PIANP
CPXM1
PDLIM7
CCDC3
PLAU
CNTN1
SHISA5
CFAP300
LAMP5
DACT1
PRRX1
RGS4
C1QTNF2
COL6A2
PLEKHA4
HAS2
OGN
LRP1
ANTXR1
TSPAN2
LINC01088
LINC01426
RBP1
CCDC80
PCDH7
MOXD1
SMOC2
IL17D
ZSWIM4
SHISA4
P3H3
MAP3K7CL
LGALS1
TMEM119
PYGO1
THBS2
LOXL2
RIN1
TPM2
LGI2
VKORC1
TMEM35A
FAP
FMO3
PRRX2
FAM43B
MMP9
UCK2
RAMP1
GABRP
LY6H
TGFB1
GXYLT2
COL6A1
SFRP4
P4HA3
CNTNAP1
C11orf24
AC091182.1
NPTXR
QSOX1
AC093673.1
SYNDIG1
ITGA5
TMEM44
S100A16
GREM1
RET
TEAD4
MSRB3
SCG2
CCL19
LINC01686
RASL11B
BMP8A
P3H4
ART4
DKK2
HOXA11
DACT3
ACTN1
WFDC1
EFEMP1
MGP
CACNB3
PDGFRL
GSTM5
SMIM3
ARHGAP1
IGF2
LTBP4
TMEM132A
SPOCD1
PLPPR4
PLIN3
SYT12
GPR153
SLC43A3
ACTC1
ADAM12
COL5A1
C1QTNF1
N4BP3
BMP1
AP001107.5
CYTOR
DIO2
LOXL1
KLHDC8A
RASL10B
UNC5A
SH3GL1
NCS1
CCL11
VOPP1
AC083967.1
MAP7D1
HTRA1
MMP2
MDGA1
TPM4
PLPPR2
PI16
CLDN11
KCND1
FABP5
RHOC
MFAP2
TNC
FKBP10
C14orf132
CRLF1
MMP19
SFRP2
WISP2
MYOCD
FGF18
SYN1
FBN1
LINC01614
FBLN5
TGFBI
SSC5D
GPSM1
PHLDA2
NANOS3
AC124067.2
INHBA
LUM
LTBP1
F3
GALNT2
FHL2
LINC00702
AC007998.3
FLNA
CREB3L1
EIF4EBP1
PHYHIP
GAPLINC
TNFRSF1A
KCNK17
MEIS3
NUDT10
FST
ADRA2A
SLC24A3
OLFM2
PTGFRN
CERCAM
MIR100HG
LINC01503
IMPDH1
EFS
COL10A1
COL1A1
MTA2
MDFI
COPZ2
TMEM130
MYL9
TAGLN2
HSD11B1
NAP1L3
C17orf82
ISLR
CRABP2
CYBRD1
TMEM189
IL17B
PALLD
ZYX
ZNF365
LAMA2
FN1
AL359091.5
BX322234.1
PTGDS
ELN
RTN2
SERPINH1
FNDC4
NXT1
PRSS35
LINC01615
C1QTNF6
FAM89B
SERPINE1
HTR2B
ECM1
NALCN
SULF1
PHLDA3
KIAA1755
RFLNA
CCDC144NL-AS1
TNKS1BP1
VGLL3
FHL3
ANXA2
SPRED3
PODN
SOD3
SCUBE3
JPH2
MYOZ3
RCN3
AC147067.1
KIAA1211
CCL21
BHLHE22
NUMBL
FNDC1
AC017002.3
C1orf216
CKAP4
COL7A1
MPP2
IBSP
ORAI2
PLA2G5
S100A3
PCBP4
ROR2
COL13A1
PRELP
F2RL2
BRSK1
MARVELD1
SPINDOC
PLOD1
SULF2
CEMIP
ADAM15
ADAM23
SPOCK1
EMILIN1
SRPX
CBX4
TWIST1
COL11A1
FZD10
DPT
SHC1
MMP16
