# Supplementary material for: Inflammatory response-based prognostication and personalized therapy decisions in clear cell renal cell cancer to aid precision oncology
Source: BMC Med Genomics. 2023 Oct 26;16:265. doi: 10.1186/s12920-023-01687-5 (PMC10601329; doi:10.1186/s12920-023-01687-5)
Supplement: Supplementary file 8 — Additional file 8. Association between the IRscore and protein expression of druggable targets. [file 12920_2023_1687_MOESM8_ESM.xlsx]

## Sheet: Sheet1
Association between the IRscore and protein expression of druggable targets.
symbol	correlation	-log10(p-value)
UBE2C	0.658764	66.4059
TNNT1	0.543902	41.3335
GFPT2	0.5275	38.4996
PTPRH	0.520174	37.2831
PKP3	0.494975	33.3173
IGF2BP2	0.487789	32.2456
GPRC5A	0.476389	30.5966
PAEP	0.472413	30.036
MOCOS	0.4544	27.5861
NMU	0.452451	27.3297
TOP2A	0.446598	26.5695
SLC38A5	0.427169	24.1491
LMNB1	0.405656	21.6463
PSAT1	0.379728	18.8624
MT2A	0.377749	18.6599
PI3	0.375305	18.4117
COL6A3	0.375027	18.3836
TRNP1	0.373051	18.1848
TFAP2A	0.364762	17.3651
EFNA5	0.360215	16.9255
BAIAP2L1	0.355271	16.4554
ARL4C	0.353134	16.2548
SLC4A3	0.349411	15.9089
IL20RB	0.333655	14.4951
UCHL1	0.329665	14.1497
SLPI	0.324088	13.6754
IGFBP1	0.312937	12.756
RARRES1	0.301117	11.8228
PLOD2	0.294886	11.3477
SAA1	0.292932	11.2011
PRAME	0.292915	11.1998
MT1X	0.267352	9.38298
PPP1R1A	0.242455	7.78902
CXCL13	0.225457	6.79637
MAT1A	0.211027	6.01272
SOCS3	0.204289	5.66496
LBP	0.184889	4.72712
FDCSP	0.149209	3.24009
SIPA1L1	-0.0543512	0.673633
MAT2A	-0.0782602	1.14207
NUMB	-0.0836286	1.26304
MICAL3	-0.0962187	1.57021
ZNF462	-0.0988291	1.63807
BOC	-0.100169	1.67347
EVC	-0.120531	2.2591
KLF6	-0.140462	2.92109
PPFIBP1	-0.148905	3.22868
SPAG9	-0.162023	3.73938
PRKD1	-0.16218	3.74574
NOTCH4	-0.178312	4.43012
MB21D2	-0.179488	4.48249
EFNB2	-0.18184	4.58812
PTPRM	-0.183397	4.65884
TMTC2	-0.184447	4.7068
SGK1	-0.185416	4.75136
DDIT4L	-0.185507	4.75557
SEMA5B	-0.189443	4.93892
FOSB	-0.189557	4.94428
PTAR1	-0.191055	5.01511
B3GALNT1	-0.191521	5.03726
KIF26A	-0.191722	5.04684
BNIP3	-0.196231	5.26411
IGF1R	-0.196688	5.28638
FLT4	-0.198709	5.38567
TMEM200A	-0.198735	5.38695
FZD1	-0.199148	5.40736
ZNF697	-0.201333	5.51603
ZNF395	-0.202771	5.58821
CLIC4	-0.202919	5.59566
STEAP2	-0.203131	5.60638
TNFRSF19	-0.205241	5.7134
TTC28	-0.207039	5.8055
KSR1	-0.207788	5.84414
STON1	-0.209567	5.93642
MAML2	-0.210931	6.00769
STXBP1	-0.216252	6.29031
BLOC1S5	-0.219019	6.44015
PER2	-0.219743	6.47965
CCDC85A	-0.219969	6.492
SESTD1	-0.227003	6.88348
SUCNR1	-0.227274	6.89884
AMD1	-0.227603	6.91753
LGR4	-0.228109	6.94623
TMTC1	-0.229926	7.04999
FARP1	-0.2314	7.13479
CNNM3	-0.232147	7.17798
SOWAHC	-0.23647	7.43078
FAT4	-0.238948	7.57794
TSHZ1	-0.239064	7.58487
CHST9	-0.240377	7.66357
RIPK4	-0.241498	7.73107
PBX1	-0.242989	7.82145
SLC25A30	-0.245869	7.99758
FGD5	-0.246486	8.03565
ARHGEF15	-0.247239	8.08223
SPTBN1	-0.248011	8.13007
WDFY3	-0.248298	8.14793
ARHGAP42	-0.249527	8.22462
KLF9	-0.252535	8.41397
SGCB	-0.252653	8.42144
WLS	-0.253973	8.50537
SCGB1D2	-0.254109	8.51404
SLC23A3	-0.255105	8.57773
RAPGEF2	-0.256945	8.69606
RHOB	-0.257067	8.70394
SLC16A4	-0.260698	8.94033
EPAS1	-0.262111	9.03333
TBL1X	-0.262889	9.08476
GRIK3	-0.263949	9.15509
ITGB8	-0.264244	9.17471
GRB10	-0.264439	9.18767
ADD3	-0.264565	9.19609
CLEC18C	-0.265839	9.28122
FAM50B	-0.266716	9.34011
EPHA4	-0.267382	9.38503
PDE2A	-0.268002	9.42691
PITPNC1	-0.268896	9.48747
STARD8	-0.269119	9.50262
DYSF	-0.269129	9.5033
ADCY9	-0.269691	9.54152
DIP2C	-0.271206	9.64498
TNFSF13	-0.27201	9.70019
TM7SF3	-0.272272	9.7182
ROBO4	-0.272682	9.74643
RAVER2	-0.272843	9.75758
CCND1	-0.275841	9.96566
C12orf49	-0.277306	10.0683
F2RL1	-0.280717	10.3095
KIAA1147	-0.282577	10.4425
PDZD2	-0.286095	10.6968
TIMP3	-0.287162	10.7745
LDB2	-0.287314	10.7857
EDN1	-0.287527	10.8012
MXI1	-0.288595	10.8796
PDE7B	-0.288951	10.9058
SPARCL1	-0.289366	10.9363
PODXL	-0.290587	11.0265
KIAA1671	-0.290782	11.041
SNX30	-0.290805	11.0427
CD34	-0.291014	11.0582
CD36	-0.291269	11.0771
ESM1	-0.291862	11.1212
CLIC5	-0.292153	11.1429
MYO9A	-0.292477	11.1671
FZD5	-0.293173	11.2191
RIMKLA	-0.293405	11.2365
MOAP1	-0.294205	11.2965
ATP11A	-0.29657	11.475
ITGA8	-0.298539	11.6249
ZNF366	-0.302065	11.8962
TFEC	-0.302275	11.9124
RGL1	-0.302683	11.9441
TGFBR3	-0.304041	12.0498
RAPGEF4	-0.304134	12.057
MUT	-0.307623	12.3312
SLC4A4	-0.310512	12.5612
TOM1L1	-0.310632	12.5708
CYP4A22	-0.311299	12.6242
P2RY8	-0.313683	12.8163
PIK3R3	-0.314213	12.8593
ST6GALNAC3	-0.31455	12.8867
DPP4	-0.314729	12.9012
DSG2	-0.315194	12.9391
TMCC3	-0.315542	12.9674
CCNG1	-0.316183	13.0197
ZNF33B	-0.316467	13.043
KCNAB1	-0.318188	13.1842
HSD11B2	-0.321984	13.499
MYCT1	-0.322881	13.574
HIPK2	-0.32503	13.7549
SNRK	-0.325335	13.7806
HMGCS2	-0.325577	13.8011
FLT1	-0.326272	13.86
HRH2	-0.326525	13.8815
FMO2	-0.326661	13.893
TLR3	-0.326836	13.9079
CRIM1	-0.327627	13.9752
HNMT	-0.328257	14.029
RCBTB2	-0.329686	14.1515
AMN	-0.329697	14.1525
SHE	-0.330454	14.2176
GALNT15	-0.334223	14.5447
SUCLA2	-0.334649	14.582
MYLIP	-0.338325	14.9058
FAAH	-0.338447	14.9166
KCNJ16	-0.338953	14.9615
APOLD1	-0.339149	14.979
ASAH1	-0.339335	14.9955
TSPYL1	-0.339436	15.0045
CALCRL	-0.341285	15.1697
ALDOB	-0.342024	15.2361
CLEC14A	-0.342779	15.304
TNS1	-0.344344	15.4455
KCNN3	-0.344357	15.4466
TLL1	-0.34437	15.4478
LRRK2	-0.344596	15.4683
ENPEP	-0.344724	15.4799
SLC25A48	-0.344799	15.4867
ANKRD33B	-0.344953	15.5007
SALL1	-0.346675	15.6576
SLC5A12	-0.347187	15.7045
MYL3	-0.348919	15.8635
TEK	-0.350129	15.9753
PKLR	-0.350309	15.9919
SLC39A5	-0.351097	16.065
ENPP2	-0.352313	16.1781
PRUNE2	-0.353831	16.3201
MMRN2	-0.35518	16.4469
AKR7A3	-0.356314	16.554
FZD4	-0.357611	16.6769
S1PR1	-0.358578	16.7689
METTL24	-0.360591	16.9616
RGS5	-0.360804	16.9821
CYYR1	-0.366302	17.5156
LGALS2	-0.366441	17.5293
ZNF704	-0.366878	17.5721
MIOX	-0.369251	17.8061
APOM	-0.369401	17.8209
VWF	-0.370457	17.9257
AMOT	-0.371179	17.9975
TM4SF18	-0.373077	18.1873
ACADM	-0.373794	18.2594
CYP4A11	-0.374262	18.3065
PTPRB	-0.374288	18.3091
SLC17A3	-0.375081	18.3891
EIF4EBP2	-0.376884	18.5718
FAM84B	-0.378912	18.7787
KDR	-0.381163	19.0101
MAOB	-0.382995	19.1997
ITGA6	-0.383794	19.2828
OSBPL1A	-0.384282	19.3336
SLCO2A1	-0.385916	19.5045
EPB41L4A	-0.388816	19.8102
TMEM72	-0.389868	19.9219
PDGFD	-0.395477	20.5239
SLC22A11	-0.398943	20.9017
NAT8B	-0.399115	20.9206
ACADSB	-0.399433	20.9555
LMBRD1	-0.400771	21.1028
SLC5A1	-0.401661	21.2011
PLS1	-0.408199	21.9328
FUT6	-0.409487	22.0789
STK32B	-0.414694	22.6758
TMEM171	-0.425578	23.9578
SLC5A10	-0.434836	25.0856
EDNRB	-0.438277	25.5137
TSPAN12	-0.439945	25.723
SLC6A13	-0.443403	26.1606
HAO2	-0.447048	26.6273
KL	-0.450709	27.1019
ENPP4	-0.462092	28.6144
ACE2	-0.469015	29.5626
GLYAT	-0.469711	29.6591
C1orf210	-0.470647	29.7893
ALDH1L1	-0.479336	31.017
SLC47A1	-0.481636	31.3478
SMIM24	-0.485927	31.972
NAT8	-0.504912	34.8418
RAB17	-0.513032	36.1252
ACADL	-0.528173	38.6127
HPN	-0.554291	43.2109
