# Supplementary material for: Inflammatory response-based prognostication and personalized therapy decisions in clear cell renal cell cancer to aid precision oncology
Source: BMC Med Genomics. 2023 Oct 26;16:265. doi: 10.1186/s12920-023-01687-5 (PMC10601329; doi:10.1186/s12920-023-01687-5)
Supplement: Supplementary file 9 — Additional file 9. Association between the IRscore and CERES score of druggable targets [file 12920_2023_1687_MOESM9_ESM.xlsx]

## Sheet: Sheet1
Association between the IRscore and CERES score of druggable targets
symbol	correlation	-log10(p-value)
DENND6B	-0.981888	4.07585
PI3	-0.963301	3.3135
TFB1M	-0.960498	3.23425
FEZ1	-0.959853	3.21682
EEF1A1	-0.953885	3.06776
PPIL6	-0.952545	3.03698
MIDN	-0.949973	2.98027
ARSD	-0.947508	2.92863
ANKRD39	-0.945341	2.88523
KCNMB1	-0.944218	2.86341
CALD1	-0.942135	2.82409
VSIG1	-0.941325	2.8092
BCKDHB	-0.9367	2.72792
MRTFB	-0.933563	2.67615
NTSR1	-0.932172	2.65399
PIK3C3	-0.932053	2.65211
SRBD1	-0.931661	2.64596
SLC6A13	-0.93066	2.63042
GABARAP	-0.929742	2.61635
STX18	-0.927917	2.58895
NFRKB	-0.926575	2.56923
POLR3GL	-0.926237	2.56433
GXYLT1	-0.924402	2.53808
AQP2	-0.922985	2.51827
UBE3B	-0.922582	2.51269
CADM3	-0.921462	2.49737
FMO5	-0.920418	2.48328
FLYWCH2	-0.919828	2.4754
KLHL25	-0.916553	2.43271
ZNF581	-0.916316	2.4297
CDADC1	-0.915061	2.41383
MPC1	-0.913889	2.39923
CEMIP2	-0.912059	2.37684
STXBP5	-0.911331	2.36806
OPCML	-0.911045	2.36463
TMEM258	-0.910312	2.3559
SLC26A4	-0.909571	2.34715
PHOSPHO1	-0.909344	2.34448
SNX24	-0.908774	2.33782
ZNF341	-0.905422	2.29944
C15orf41	-0.905021	2.29494
HTR1B	-0.904879	2.29335
RAET1G	-0.903427	2.27725
PLA2G5	-0.902751	2.26984
C1orf56	-0.902084	2.26259
TMEM39B	-0.901849	2.26004
PCLO	-0.900883	2.24963
PSMA4	-0.898055	2.21977
LRP11	-0.893851	2.17691
CCBE1	-0.893471	2.17312
DCLK1	-0.893321	2.17163
NAALADL2	-0.892952	2.16797
FNIP1	-0.890658	2.1455
NES	-0.889583	2.13514
HUNK	-0.888662	2.12635
PPP1R35	-0.888546	2.12525
ERP29	-0.887734	2.11756
PACRG	-0.88719	2.11244
COX14	-0.886946	2.11015
SLC9A9	-0.886723	2.10807
PCGF2	-0.885493	2.09664
ORAI2	-0.882544	2.06975
BTG1	-0.881693	2.06211
RPL4	-0.88169	2.06209
ARMCX1	-0.881211	2.05782
LEKR1	-0.880525	2.05173
UBE2V2	-0.880338	2.05008
SBSPON	-0.879817	2.04549
ITGAX	-0.879445	2.04222
RLN2	-0.879195	2.04003
NEPRO	-0.878333	2.03252
TMEM99	-0.877294	2.02355
NDUFB10	-0.875348	2.00693
FEM1B	-0.874771	2.00206
WBP11	-0.873749	1.99348
VEZF1	-0.872464	1.9828
DLL1	-0.872445	1.98264
CALU	-0.871006	1.97082
NPTX2	-0.870757	1.96878
LMO3	-0.870705	1.96835
JRKL	-0.870582	1.96735
CNOT4	-0.868125	1.94753
SLC25A15	-0.868026	1.94674
ST8SIA1	-0.867385	1.94164
CTTNBP2NL	-0.867346	1.94133
LRMP	-0.866935	1.93807
TDRD10	-0.86655	1.93503
SAMD9	-0.865187	1.92433
CLCN7	-0.864834	1.92157
FAM98A	-0.86343	1.91069
DMRTA1	-0.863247	1.90929
FZD4	-0.863153	1.90856
EPHA7	-0.862927	1.90683
FLAD1	-0.862792	1.90579
APBA1	-0.861912	1.89907
TMEM140	-0.861663	1.89717
TRIT1	-0.861453	1.89557
ARHGAP5	-0.859398	1.88009
PLCG1	-0.85931	1.87943
RAMP2	-0.857935	1.86921
TYMP	-0.855819	1.85367
STK40	-0.854716	1.84567
AFF2	-0.854149	1.84158
PHF23	-0.853297	1.83546
PPIH	-0.853173	1.83457
MAGEF1	-0.853123	1.83422
COL10A1	-0.852906	1.83267
FAM153B	-0.850694	1.81701
IL10RA	-0.850219	1.81367
ADGRG2	-0.849517	1.80877
L3MBTL3	-0.848113	1.79903
MEOX1	-0.845585	1.78173
MYO1D	-0.844391	1.77366
CRABP2	-0.843395	1.76697
OXNAD1	-0.842774	1.76283
ZNF800	-0.842756	1.76271
MTO1	-0.842216	1.75912
MTMR12	-0.841636	1.75528
NUDT15	-0.840587	1.74837
FECH	-0.83814	1.73243
MS4A2	-0.83787	1.73069
B4GALT5	-0.837779	1.7301
EYA4	-0.835758	1.71716
TACO1	-0.834816	1.71118
KCNN3	-0.834352	1.70825
THRAP3	-0.833377	1.70212
C21orf62	-0.833182	1.7009
TCHP	-0.833124	1.70053
LSMEM1	-0.833092	1.70034
RPL3	-0.831982	1.69341
ZNF215	-0.829827	1.6801
SMIM1	-0.829819	1.68005
KIF2A	-0.829784	1.67984
CYP2D6	-0.829567	1.67851
CNOT6	-0.829508	1.67815
AHCYL2	-0.829174	1.67611
ELOVL4	-0.828796	1.6738
HIST1H4I	-0.828584	1.67251
TOMM34	-0.828205	1.6702
BMT2	-0.828073	1.6694
FTSJ1	-0.827357	1.66507
CEP70	-0.827159	1.66388
ASXL1	-0.827088	1.66344
TFF2	-0.82665	1.66081
FAM92A	-0.826321	1.65883
SLF1	-0.826246	1.65838
ANXA11	-0.826224	1.65825
EID1	-0.825732	1.6553
PNKD	-0.82524	1.65236
TPRN	-0.825059	1.65128
SLC51B	-0.824781	1.64962
B3GLCT	-0.824462	1.64773
FBN1	-0.824106	1.64562
BTN3A1	-0.823899	1.64439
ACVRL1	-0.82388	1.64428
SYNGR1	-0.823069	1.63949
SLC30A9	-0.82303	1.63927
TBX19	-0.822518	1.63625
TMEM200C	-0.82242	1.63568
PLA1A	-0.822078	1.63367
GNGT2	-0.822013	1.63329
SLC2A13	-0.820245	1.623
DHRS4L2	-0.819396	1.6181
DLD	-0.819009	1.61586
RPP25	-0.818904	1.61526
CAAP1	-0.818751	1.61438
RER1	-0.818703	1.61411
ACOT1	-0.818161	1.611
GPR37	-0.818161	1.611
HCK	-0.817968	1.6099
DUSP4	-0.817948	1.60978
ZNF773	-0.817905	1.60954
KTI12	-0.817706	1.6084
PAX6	-0.817099	1.60494
TRIM46	-0.815931	1.59832
SSBP3	-0.81573	1.59719
GABRQ	-0.814967	1.59289
PRKAR2B	-0.814662	1.59117
LYG2	-0.814464	1.59006
H2AFX	-0.814274	1.589
SDHAF4	-0.813698	1.58579
FAM98B	-0.813692	1.58575
ZFHX3	-0.813402	1.58414
DPT	-0.812304	1.57804
TMEM108	-0.811742	1.57493
AGPAT1	-0.811152	1.57168
CLN5	-0.810183	1.56636
TMOD3	-0.809976	1.56523
UQCRC2	-0.809158	1.56077
ARPC1B	-0.808924	1.5595
ABCD2	-0.808229	1.55573
TTC23	-0.807522	1.55191
SELENOP	-0.806835	1.54821
RSPH4A	-0.806232	1.54498
SLFN13	-0.806169	1.54464
TMEM241	-0.806118	1.54437
SH2D2A	-0.805433	1.54071
SYN1	-0.804908	1.53791
LSS	-0.804631	1.53644
UBE2QL1	-0.804277	1.53457
KCNH2	-0.804047	1.53335
GBA	-0.803682	1.53142
LRRC32	-0.803055	1.52812
MFSD6	-0.803009	1.52787
SOD1	-0.802859	1.52708
EIF2AK4	-0.802856	1.52707
ATP9A	-0.802577	1.5256
LIMS1	-0.802108	1.52314
TAB2	-0.802021	1.52269
GGT7	-0.801584	1.5204
FAM189B	-0.801485	1.51988
KCTD12	-0.801374	1.5193
NSG1	-0.800219	1.5133
RIC8B	-0.799415	1.50914
ZNF276	-0.799155	1.5078
DCST2	-0.798315	1.50347
ITGB3	-0.798173	1.50275
SNX11	-0.797774	1.5007
ATP6V1C2	-0.79679	1.49568
LAMP3	-0.796718	1.49531
TMEM68	-0.796488	1.49414
IBTK	-0.795528	1.48927
ZNF408	-0.79541	1.48867
PET100	-0.795244	1.48783
SLC25A19	-0.795217	1.4877
DENR	-0.795153	1.48737
KAT2B	-0.79481	1.48564
SYNGR3	-0.794808	1.48563
HOOK1	-0.794328	1.48322
NPAS2	-0.793687	1.48
CFL2	-0.793304	1.47808
SLC9A3R2	-0.793246	1.47779
DNAJC13	-0.793024	1.47668
PLXNC1	-0.792558	1.47435
XYLT1	-0.792541	1.47427
TMEM266	-0.79252	1.47417
PRKCH	-0.792086	1.47201
ASH1L	-0.791642	1.4698
CAMSAP3	-0.790737	1.46532
ALDH5A1	-0.790636	1.46483
LGALS8	-0.78851	1.45439
GUF1	-0.788278	1.45325
KCNK5	-0.78731	1.44855
RSBN1L	-0.787092	1.44749
NFE2L1	-0.785838	1.44143
CSNK1G3	-0.784927	1.43704
TTC36	-0.784565	1.43531
PRPF19	-0.7838	1.43166
YWHAB	-0.783551	1.43047
FGD1	-0.7834	1.42975
SH2B1	-0.783049	1.42808
PTPN1	-0.78283	1.42704
C3orf33	-0.782029	1.42324
EBAG9	-0.781659	1.42149
TRNT1	-0.781149	1.41909
REG1B	-0.780874	1.41779
SS18	-0.780851	1.41769
LIMA1	-0.779718	1.41237
STK36	-0.779585	1.41175
STK32B	-0.779102	1.40949
KCNJ15	-0.779089	1.40944
DCAKD	-0.778854	1.40834
HDAC10	-0.778425	1.40634
CRCP	-0.778419	1.40632
EFHB	-0.778264	1.4056
COL1A2	-0.778025	1.40448
OXTR	-0.777717	1.40306
SHISAL2A	-0.777337	1.4013
ACP6	-0.777203	1.40068
PAX2	-0.777138	1.40038
LEFTY1	-0.776809	1.39886
RSAD1	-0.776128	1.39572
TEX10	-0.775995	1.39511
COX17	-0.775824	1.39433
BBS10	-0.775757	1.39402
SEMA3C	-0.77568	1.39366
N6AMT1	-0.775505	1.39286
CD2	-0.774899	1.39009
RTL5	-0.774805	1.38966
MRAP2	-0.77476	1.38945
SETDB1	-0.773287	1.38275
TP53I13	-0.772801	1.38054
GATAD2B	-0.771081	1.37279
TMEM182	-0.771005	1.37245
PNKP	-0.77058	1.37054
UCHL5	-0.770543	1.37038
S100A3	-0.770144	1.36859
CRIP3	-0.769296	1.36481
RIT1	-0.769197	1.36437
YES1	-0.769139	1.36411
MOSMO	-0.768521	1.36136
MKKS	-0.768218	1.36002
CDK14	-0.767921	1.3587
HCFC2	-0.767813	1.35823
ATF7IP	-0.767678	1.35763
INAVA	-0.767607	1.35732
AP4B1	-0.767563	1.35712
AMMECR1L	-0.76733	1.35609
PAPSS2	-0.76682	1.35384
PCP2	-0.766409	1.35203
MTHFSD	-0.766216	1.35118
VASH2	-0.765542	1.34823
SOX18	-0.765401	1.34761
ATAD3A	-0.76508	1.34621
LINGO4	-0.764913	1.34548
TPMT	-0.763676	1.3401
CGAS	-0.763256	1.33827
EDAR	-0.763097	1.33759
YWHAH	-0.763096	1.33758
LAMC2	-0.762552	1.33523
NDUFS4	-0.762334	1.33429
PLCXD3	-0.762216	1.33378
OSTM1	-0.761791	1.33195
HOXA7	-0.76135	1.33005
PPCDC	-0.761313	1.32989
S1PR1	-0.76124	1.32958
MB	-0.761233	1.32955
ZNF768	-0.761166	1.32926
FLNC	-0.760996	1.32853
MICAL2	-0.760335	1.3257
CYB561D1	-0.760185	1.32506
PAFAH1B1	-0.759912	1.32389
RGS5	-0.759786	1.32335
R3HDM1	-0.759557	1.32238
RNLS	-0.759143	1.32062
ANO6	-0.759056	1.32025
ASCC2	-0.758903	1.31959
TMEM178B	-0.757757	1.31474
NYX	-0.757707	1.31453
S100A9	-0.757336	1.31296
SLC44A5	-0.756725	1.31038
NSUN4	-0.756331	1.30872
MAPKAPK2	-0.756309	1.30863
TIMM23	-0.756098	1.30775
YY1AP1	-0.755979	1.30725
NUPL2	-0.755325	1.30451
WARS2	-0.75469	1.30186
TEC	-0.754495	1.30104
SLC5A1	-0.753407	1.29652
ADAM22	-0.753076	1.29514
WASF1	-0.753054	1.29505
ISOC1	-0.752835	1.29415
TRIM69	-0.752671	1.29347
ZNF337	-0.752075	1.29101
PSEN2	-0.752048	1.2909
SLC38A9	-0.751928	1.2904
CHADL	-0.751586	1.28899
NADK2	-0.751305	1.28783
CSF2RB	-0.751128	1.28711
CHAF1B	-0.750917	1.28624
PDHB	-0.75012	1.28297
MTFR2	-0.749935	1.28222
GTF2E1	-0.749433	1.28017
RUSC1	-0.748093	1.27472
P2RY1	-0.747897	1.27392
SMPD4	-0.747747	1.27332
ARMC1	-0.746846	1.26968
MAGI2	-0.74644	1.26804
CYP7B1	-0.746409	1.26791
CATIP	-0.74636	1.26772
LRRC49	-0.74593	1.26599
ERH	-0.745881	1.26579
GNGT1	-0.745748	1.26525
MLF1	-0.745105	1.26268
SCGB1D2	-0.745069	1.26253
PTHLH	-0.744992	1.26222
EDRF1	-0.744878	1.26177
ERCC5	-0.744438	1.26001
CCDC85A	-0.743636	1.25681
SMURF1	-0.742826	1.25359
NCKAP1L	-0.742729	1.25321
C1QB	-0.742698	1.25309
DARS2	-0.740728	1.24531
TSHR	-0.740717	1.24526
ACSM1	-0.740398	1.24401
HIRA	-0.740212	1.24328
ZSCAN23	-0.740105	1.24286
ITGAE	-0.739949	1.24225
STAC3	-0.73957	1.24076
GNG7	-0.738893	1.23812
GCA	-0.737834	1.234
GALK2	-0.737281	1.23185
CHI3L1	-0.736724	1.22969
FAM186B	-0.736202	1.22767
CD84	-0.735596	1.22534
CXorf36	-0.73541	1.22462
PDSS2	-0.735152	1.22363
EIF2B1	-0.735107	1.22345
TEAD4	-0.734833	1.2224
EXOSC7	-0.734803	1.22229
SGCD	-0.734753	1.2221
ARFGEF1	-0.734676	1.2218
PDIA5	-0.734317	1.22042
DNASE1	-0.73396	1.21906
RPS4X	-0.733867	1.2187
TTR	-0.733529	1.21741
INO80E	-0.733121	1.21585
SNUPN	-0.732984	1.21533
ZBED6CL	-0.73286	1.21486
ARAP2	-0.732034	1.21172
FHDC1	-0.731849	1.21102
CARD14	-0.731452	1.20951
PYROXD1	-0.730867	1.2073
MMP25	-0.730859	1.20727
SLCO4A1	-0.730364	1.2054
VWA8	-0.730254	1.20498
EIF4H	-0.729865	1.20352
BVES	-0.728594	1.19875
SOX8	-0.728296	1.19763
C9orf116	-0.728247	1.19745
ADD3	-0.72823	1.19739
ATP5MF	-0.72763	1.19515
CLNS1A	-0.727257	1.19376
NOL10	-0.727251	1.19374
FAM234B	-0.727225	1.19364
SMIM20	-0.726587	1.19126
DTNA	-0.726475	1.19085
PXDNL	-0.726132	1.18958
ANKRD46	-0.725763	1.18821
PACRGL	-0.725696	1.18796
ZFAND2A	-0.72525	1.18631
TFPT	-0.725031	1.1855
IRAK4	-0.724914	1.18507
GTF3C4	-0.724802	1.18466
MAT1A	-0.724752	1.18447
VNN1	-0.724049	1.18189
SETBP1	-0.724007	1.18173
PNP	-0.723441	1.17965
NOL11	-0.723288	1.17909
SLC6A20	-0.722944	1.17783
CLUAP1	-0.722526	1.1763
KCTD20	-0.721648	1.1731
JTB	-0.721568	1.1728
CAMK4	-0.721453	1.17239
MOSPD3	-0.721413	1.17224
HIVEP1	-0.721397	1.17218
APOBEC3A	-0.720876	1.17029
FGF14	-0.720684	1.16959
TTLL5	-0.720434	1.16868
SASH1	-0.720405	1.16858
RILPL1	-0.720384	1.1685
GIMAP5	-0.720322	1.16827
C1orf174	-0.719856	1.16659
RPSA	-0.719785	1.16633
BTBD2	-0.719661	1.16588
WFDC2	-0.719346	1.16475
TSPAN4	-0.719328	1.16468
ANGPT4	-0.719154	1.16405
BIN3	-0.719141	1.164
GTF3C1	-0.719048	1.16367
FAM84A	-0.719048	1.16367
ACBD3	-0.718844	1.16293
APOL6	-0.718599	1.16205
FAM131B	-0.718448	1.16151
ELOC	-0.717921	1.15961
ZBTB41	-0.717916	1.1596
PKLR	-0.717687	1.15877
CPA3	-0.717476	1.15802
TEDC1	-0.717008	1.15634
CPT2	-0.716484	1.15447
RBM26	-0.71648	1.15445
CRAMP1	-0.716374	1.15407
EBPL	-0.716242	1.1536
USH1C	-0.715969	1.15263
PNPO	-0.715735	1.15179
CDH17	-0.714817	1.14853
ATP6V1E2	-0.714334	1.14682
RGS20	-0.71368	1.1445
MYOCD	-0.713571	1.14412
LIX1	-0.713563	1.14409
MAPK11	-0.7134	1.14351
NPTXR	-0.713348	1.14333
SRRD	-0.713324	1.14325
PPP1R16B	-0.712966	1.14198
TSPAN13	-0.71287	1.14164
FRMD3	-0.71284	1.14154
PGRMC1	-0.712663	1.14091
CNOT2	-0.712533	1.14046
ILF2	-0.712417	1.14005
PHF20L1	-0.711448	1.13665
ANXA2R	-0.711288	1.13609
SLC30A1	-0.71082	1.13445
PPARG	-0.710541	1.13347
SNRPB2	-0.710093	1.13191
GCNT2	-0.709777	1.13081
RAC2	-0.709535	1.12997
SORT1	-0.709052	1.12829
UBXN2A	-0.708409	1.12606
HMGN3	-0.707854	1.12413
YBX2	-0.707179	1.1218
MAFB	-0.706777	1.12042
HLA-DRA	-0.706773	1.1204
SERHL2	-0.706175	1.11834
SNX20	-0.706058	1.11794
SHOC2	-0.70601	1.11778
COQ8A	-0.705516	1.11608
PTPRS	-0.705215	1.11505
SURF6	-0.705119	1.11472
RGL3	-0.704702	1.1133
TUBE1	-0.704586	1.1129
CD36	-0.704394	1.11225
MECR	-0.704052	1.11108
CMTM2	-0.702368	1.10535
FOXRED2	-0.702345	1.10528
STX1B	-0.702215	1.10483
SRGAP3	-0.702173	1.10469
ZC4H2	-0.702137	1.10457
UQCC1	-0.702106	1.10447
FUCA2	-0.701797	1.10342
FCGR2B	-0.701524	1.1025
NSUN2	-0.701085	1.10102
AGMAT	-0.700921	1.10046
SRP72	-0.70049	1.09901
BTN3A3	-0.699888	1.09699
RAPGEF4	-0.699734	1.09647
DYRK2	-0.699706	1.09638
MRTO4	-0.699576	1.09594
INO80D	-0.699284	1.09496
SPOUT1	-0.69912	1.09441
CALHM6	-0.698492	1.09231
SS18L1	-0.69819	1.0913
INO80	-0.698174	1.09125
MAPK8IP1	-0.698144	1.09115
UBE3D	-0.697634	1.08945
ARHGEF10L	-0.697578	1.08926
SHROOM2	-0.697216	1.08805
ARG2	-0.69715	1.08784
PRKAR1A	-0.696966	1.08722
TXK	-0.696837	1.08679
GCN1	-0.696726	1.08643
CPLX1	-0.695562	1.08257
CNOT7	-0.695556	1.08255
PCDHB14	-0.695387	1.08199
DDR2	-0.695251	1.08154
C18orf25	-0.695153	1.08122
CLN6	-0.694965	1.0806
ZMYND12	-0.694831	1.08015
MNS1	-0.694703	1.07973
IRAK1	-0.69427	1.07831
ELMO3	-0.693914	1.07714
ADGRL2	-0.693649	1.07627
COQ2	-0.693592	1.07608
DNAJC15	-0.693467	1.07567
SYNCRIP	-0.693314	1.07516
MTF2	-0.693256	1.07498
FAM161A	-0.692584	1.07277
TXN2	-0.692547	1.07265
CCDC149	-0.692206	1.07154
CDC14A	-0.691958	1.07073
CATSPER2	-0.691656	1.06974
PHC1	-0.691562	1.06944
ASNSD1	-0.691398	1.0689
LMO7	-0.691041	1.06774
ZFP36L1	-0.690959	1.06747
IGSF8	-0.690271	1.06523
NRN1	-0.690142	1.06482
SRP14	-0.690038	1.06448
CLPTM1L	-0.689923	1.06411
LNP1	-0.689902	1.06404
ARFGEF3	-0.689838	1.06383
MS4A4A	-0.689428	1.0625
CD48	-0.689294	1.06207
CLDN10	-0.689217	1.06182
PUS7	-0.688785	1.06043
RNASET2	-0.688739	1.06028
RIC8A	-0.688653	1.06
NOSTRIN	-0.688421	1.05925
C20orf194	-0.68816	1.05841
GABRR2	-0.688075	1.05814
FAM184A	-0.686951	1.05452
APLP2	-0.686863	1.05424
C15orf40	-0.686732	1.05382
USF1	-0.686424	1.05283
ZFAND4	-0.686399	1.05276
GRID1	-0.686213	1.05216
PRKAG2	-0.686071	1.05171
SLAMF6	-0.685984	1.05142
NEU3	-0.685905	1.05117
SLC10A2	-0.685648	1.05035
FBLN7	-0.68556	1.05007
DYNC2H1	-0.685445	1.04971
TRIM29	-0.6854	1.04956
CDC34	-0.685359	1.04943
MOB3B	-0.685037	1.0484
VSTM5	-0.684986	1.04824
GKAP1	-0.684476	1.04662
KL	-0.684277	1.04598
MRGBP	-0.682978	1.04186
USP43	-0.68281	1.04134
IFT52	-0.682539	1.04048
PIGO	-0.682463	1.04024
XYLT2	-0.682375	1.03996
NLGN4X	-0.682035	1.03889
CCDC142	-0.681941	1.03859
GUCA1B	-0.681502	1.03721
ACSS2	-0.680889	1.03528
CCDC82	-0.680252	1.03328
CEP55	-0.680228	1.0332
NR2C2AP	-0.68002	1.03255
ZMAT1	-0.680017	1.03254
ACCS	-0.679094	1.02966
FAM86C1	-0.678839	1.02886
IDH3G	-0.678309	1.02721
ZFAT	-0.678029	1.02634
PLSCR2	-0.677981	1.02619
IRX1	-0.677918	1.02599
MYLIP	-0.677827	1.02571
ARF4	-0.677767	1.02552
PAEP	-0.677524	1.02477
PPIP5K1	-0.677485	1.02465
FUT8	-0.677458	1.02457
RPL18	-0.676979	1.02308
ALDH9A1	-0.676842	1.02265
INO80C	-0.676722	1.02228
RNF11	-0.676583	1.02185
MAGEE1	-0.676556	1.02177
CCDC158	-0.67601	1.02008
C12orf65	-0.675762	1.01931
DACT2	-0.675294	1.01787
CCDC153	-0.674489	1.01539
INTS12	-0.674239	1.01462
TIFA	-0.674203	1.01451
SAXO2	-0.673975	1.01381
NDUFAF3	-0.673918	1.01364
ODF3B	-0.673796	1.01326
GLDC	-0.673772	1.01319
PHLDA1	-0.673623	1.01273
PDXP	-0.673258	1.01161
SPATA5	-0.673013	1.01087
SLC37A2	-0.673006	1.01085
LIME1	-0.672883	1.01047
TNFAIP1	-0.672787	1.01018
ABCE1	-0.672519	1.00935
SCGB3A1	-0.671693	1.00684
RPUSD3	-0.671674	1.00678
TNFRSF11B	-0.671561	1.00643
ANAPC13	-0.671105	1.00505
RNF39	-0.670496	1.0032
LRGUK	-0.67027	1.00251
ADAMTS12	-0.670182	1.00225
SRC	-0.670015	1.00174
CCSER2	-0.669989	1.00166
MT1M	-0.669827	1.00117
ELP1	-0.669794	1.00107
MOCS2	-0.669705	1.0008
NOTCH4	-0.669641	1.00061
CASTOR1	-0.669517	1.00023
TSPYL2	-0.669449	1.00003
FRY	-0.669151	0.999128
TMEM45A	-0.668825	0.998145
PCOLCE2	-0.668312	0.9966
EIF4A1	-0.667908	0.995382
RBBP4	-0.667262	0.993443
PPFIA1	-0.66705	0.992805
HES4	-0.6669	0.992356
CLEC5A	-0.666833	0.992155
CBX6	-0.666683	0.991707
FAIM	-0.666596	0.991447
RFC5	-0.666136	0.990069
MFSD4B	-0.666112	0.989998
ACAD8	-0.665862	0.989252
MAPK6	-0.665821	0.98913
HEXIM1	-0.665256	0.987442
FANCL	-0.66525	0.987425
NOA1	-0.665201	0.987279
C19orf71	-0.665156	0.987146
PPP1R3B	-0.665145	0.987111
NEXN	-0.6647	0.985786
FAM174B	-0.664649	0.985634
MOGAT3	-0.664504	0.985204
ADGRG1	-0.664501	0.985194
TPD52L2	-0.664469	0.985099
RIF1	-0.664457	0.985064
ARF1	-0.66421	0.984329
GRAMD4	-0.66319	0.981303
LY96	-0.663084	0.980991
KIAA1191	-0.662943	0.980575
BBS12	-0.662792	0.980126
DZIP3	-0.662739	0.979969
ZNF57	-0.662609	0.979586
GIMAP4	-0.662338	0.978784
WASHC2A	-0.66226	0.978557
HDC	-0.661784	0.977152
NCAPG2	-0.661766	0.977098
HSF2BP	-0.661742	0.977027
NAA16	-0.661498	0.976308
LHFPL6	-0.661384	0.975974
PCDH10	-0.661212	0.975466
DDX28	-0.661208	0.975454
ARPC3	-0.661085	0.975092
CAND2	-0.661003	0.974852
METTL13	-0.66098	0.974785
NOLC1	-0.660873	0.974469
NAMPT	-0.660835	0.974358
URB1	-0.660606	0.973685
OSM	-0.660504	0.973388
GJB2	-0.660458	0.97325
ORC6	-0.660285	0.972743
FBXL13	-0.660033	0.972005
C11orf58	-0.659816	0.971369
IL1RL2	-0.659435	0.970254
SRI	-0.659346	0.969994
FOXS1	-0.659229	0.969652
C1orf35	-0.659141	0.969394
CLSTN3	-0.659027	0.969061
ZBP1	-0.658847	0.968535
GARNL3	-0.658324	0.967009
DDB2	-0.658097	0.966349
ASPH	-0.65802	0.966126
CIART	-0.657962	0.965955
KPNA5	-0.657957	0.96594
DUS2	-0.657798	0.965479
TNFRSF21	-0.657745	0.965323
MMP16	-0.657676	0.965123
DISP1	-0.657552	0.964762
PEA15	-0.657361	0.964208
KCNH6	-0.657318	0.964084
EIF2AK3	-0.65704	0.963276
FUT3	-0.656982	0.963106
RNF207	-0.656955	0.96303
IL1RAP	-0.656892	0.962847
PDHA1	-0.656805	0.962592
HHIPL1	-0.656543	0.961834
KCTD7	-0.656178	0.960777
DLG5	-0.655703	0.959403
ASB7	-0.65539	0.958499
PCMTD1	-0.65517	0.957864
RRN3	-0.655147	0.957797
CEP162	-0.655081	0.957607
MIOX	-0.654995	0.95736
KDM4D	-0.65489	0.957057
GARS	-0.654715	0.956552
VSTM2L	-0.654304	0.955368
SNRPN	-0.654086	0.954743
SNX10	-0.654086	0.954742
FAF1	-0.65395	0.954352
MAPRE1	-0.653547	0.953194
EPS8L2	-0.653503	0.953067
SIT1	-0.653345	0.952614
SMAD2	-0.65286	0.951224
TNFRSF25	-0.652732	0.950856
FABP4	-0.652691	0.95074
RPS27A	-0.652433	0.950001
MAPKAPK5	-0.652407	0.949926
CTDNEP1	-0.652405	0.949921
REG3G	-0.652357	0.949785
ARHGAP17	-0.652006	0.948783
XPO1	-0.651561	0.947512
SLC13A4	-0.65116	0.946369
TRAF3	-0.651039	0.946023
DGKI	-0.651007	0.945934
OBSCN	-0.650834	0.945442
ZNF770	-0.650535	0.94459
N4BP2L1	-0.650182	0.943586
FAM155B	-0.650112	0.943388
DAP3	-0.649661	0.942107
PPIA	-0.649552	0.941798
ZSCAN30	-0.649468	0.94156
GLRX5	-0.6493	0.941085
TOM1L1	-0.649072	0.94044
CACNA1D	-0.649036	0.940339
ZDBF2	-0.648381	0.938488
RAD52	-0.648154	0.937847
MTSS1L	-0.647665	0.936466
HP1BP3	-0.647662	0.936459
SLC15A2	-0.64742	0.935776
NEB	-0.646982	0.934545
CHCHD3	-0.646815	0.934077
TOR1AIP1	-0.646762	0.933927
CCNL1	-0.646642	0.933589
IRX5	-0.64634	0.932742
NAA50	-0.64628	0.932575
GLIPR1L2	-0.645758	0.931111
CTSC	-0.645574	0.930595
CCDC122	-0.645461	0.93028
TATDN2	-0.645387	0.930072
PCP4	-0.644536	0.927694
CCNF	-0.644485	0.927554
MTOR	-0.644412	0.927349
TTYH2	-0.644393	0.927297
KIAA1324L	-0.64436	0.927204
PXK	-0.644254	0.926909
BMX	-0.644233	0.92685
LSM14B	-0.644174	0.926685
NINJ2	-0.644083	0.926432
CHST15	-0.643564	0.924986
SIRPG	-0.64342	0.924587
CCDC136	-0.643184	0.923931
RBM45	-0.642951	0.923285
IMPA1	-0.642423	0.921819
GBA2	-0.642264	0.921379
TRPC4	-0.6421	0.920923
LSP1	-0.641913	0.920406
STIMATE	-0.641876	0.920303
IQCH	-0.641814	0.920132
VAT1L	-0.641631	0.919628
SLC19A2	-0.641557	0.919421
ST8SIA4	-0.641344	0.918834
PCGF5	-0.641325	0.918782
CHRM3	-0.641242	0.918551
SMCHD1	-0.640703	0.917065
ACTR3	-0.640644	0.916902
BLNK	-0.640533	0.916597
GTF3C3	-0.63935	0.913344
SLC4A2	-0.638751	0.911699
MMS19	-0.638692	0.911539
CNOT11	-0.638646	0.911412
TATDN1	-0.638604	0.911296
BCLAF1	-0.638301	0.910467
ZNF10	-0.638084	0.909873
MEF2C	-0.638006	0.909661
PDHX	-0.637984	0.909601
GPR137B	-0.637737	0.908926
PRDM4	-0.637675	0.908757
CTTNBP2	-0.637654	0.908698
BDH2	-0.637591	0.908527
ARMC2	-0.637329	0.907812
PDE10A	-0.637097	0.907179
PTCH2	-0.637075	0.907118
TRIM22	-0.63703	0.906996
TNFSF11	-0.635893	0.903902
BCAP31	-0.635864	0.903824
CABCOCO1	-0.63565	0.903242
EARS2	-0.635504	0.902844
MAPK12	-0.635446	0.902687
MCF2L	-0.634913	0.901242
THEM5	-0.634894	0.901192
ASCL2	-0.633911	0.898534
LXN	-0.633821	0.89829
SERPINE2	-0.633796	0.898222
B4GALNT2	-0.633709	0.897989
AGMO	-0.63366	0.897856
EFNA1	-0.633256	0.896766
UGT2A3	-0.633234	0.896709
CARS2	-0.632955	0.895957
CCDC152	-0.632756	0.895421
TTPAL	-0.632665	0.895176
ZMYM1	-0.632638	0.895104
THYN1	-0.632407	0.894482
DCTN5	-0.632253	0.894068
NKD2	-0.632076	0.893593
CUL4B	-0.631806	0.892868
ENSA	-0.631546	0.89217
FHOD3	-0.631232	0.89133
TCN2	-0.63087	0.89036
QKI	-0.630355	0.888985
KCNT2	-0.630218	0.888618
CTSH	-0.630076	0.888238
SLC22A4	-0.630057	0.888188
SLC30A4	-0.630049	0.888166
BATF	-0.629884	0.887725
MFSD14A	-0.629884	0.887725
EDEM1	-0.629658	0.887124
PDCL	-0.629474	0.886634
THBS3	-0.629056	0.885521
RACK1	-0.628718	0.884621
TGOLN2	-0.628265	0.883419
ZC3HAV1L	-0.628132	0.883066
TDP2	-0.628074	0.88291
KIAA0825	-0.628063	0.882882
AKAP12	-0.627977	0.882655
CEP104	-0.627776	0.88212
SGPP2	-0.627328	0.880933
BCL9	-0.627168	0.880512
MCM9	-0.627065	0.880239
GRIK3	-0.626998	0.880062
GPR20	-0.626958	0.879956
ZNF764	-0.626675	0.879208
SLC22A2	-0.626574	0.878941
C9	-0.625798	0.876894
ACTL10	-0.625658	0.876526
TGM2	-0.624428	0.873292
KLHL32	-0.624141	0.872537
SCNN1G	-0.624015	0.872208
RNF150	-0.623589	0.871092
CHD1L	-0.623486	0.870823
PRDM15	-0.623414	0.870633
RASSF6	-0.623307	0.870354
PLPP3	-0.623019	0.8696
RAB27B	-0.621936	0.866774
PCBD1	-0.621263	0.865023
VIM	-0.621224	0.864923
SETDB2	-0.621041	0.864446
RPH3AL	-0.620665	0.863471
DDX50	-0.620451	0.862915
TM4SF4	-0.620432	0.862865
WDR60	-0.62032	0.862576
PET117	-0.620299	0.862521
PIM2	-0.620192	0.862244
WISP3	-0.618945	0.859017
EHHADH	-0.618739	0.858486
CADM1	-0.618606	0.858143
AFDN	-0.618558	0.85802
THSD1	-0.618412	0.857643
SORD	-0.61823	0.857175
RFXAP	-0.61811	0.856865
DCDC1	-0.617637	0.855646
KIF21A	-0.617474	0.855229
NOG	-0.617413	0.855071
ECHDC1	-0.617365	0.854948
ANAPC4	-0.61707	0.85419
H1F0	-0.616926	0.853819
TXNL1	-0.616819	0.853545
PXMP4	-0.616794	0.85348
CDAN1	-0.616686	0.853205
KCNJ1	-0.616678	0.853184
CXorf56	-0.616613	0.853017
SBDS	-0.616279	0.852161
MYDGF	-0.615874	0.851122
C18orf21	-0.615828	0.851007
ARF5	-0.615823	0.850992
PLAC9	-0.615744	0.85079
RAB31	-0.61563	0.8505
OSBPL8	-0.615346	0.849772
SOBP	-0.615305	0.849668
HS3ST2	-0.615257	0.849545
TIMP3	-0.614976	0.848829
LOXL4	-0.614758	0.848272
MCM3AP	-0.614609	0.847892
PRRT3	-0.6146	0.84787
PCNT	-0.614516	0.847655
B4GALT6	-0.614506	0.84763
TFF3	-0.61427	0.847029
GGT6	-0.614164	0.846757
RAET1E	-0.614083	0.846551
CDH11	-0.6138	0.845833
CTSD	-0.613745	0.845691
FAAP100	-0.613455	0.844956
CCT8	-0.613163	0.844214
ELF1	-0.613001	0.843803
C12orf60	-0.612755	0.843179
WAS	-0.612728	0.84311
MS4A7	-0.612692	0.843018
SNX9	-0.612544	0.842642
IKZF1	-0.612443	0.842386
MCTS1	-0.612423	0.842338
CCDC157	-0.611967	0.841183
GLRX2	-0.611902	0.841017
ASF1A	-0.611523	0.840059
YARS	-0.611481	0.839952
PPP1R15A	-0.611287	0.839463
ZNF429	-0.61115	0.839117
PKP3	-0.611139	0.83909
S100Z	-0.611091	0.838969
RAB33B	-0.610813	0.838268
STT3B	-0.61036	0.837126
GTF2B	-0.610111	0.836498
TOB1	-0.61004	0.836319
UNC5C	-0.609705	0.835477
UGT8	-0.609544	0.835072
HEY1	-0.609428	0.834782
MORC2	-0.60936	0.834611
CLDN12	-0.609147	0.834076
PLP2	-0.608913	0.833489
FAM107A	-0.60872	0.833005
SH2B3	-0.608496	0.832443
FAM118A	-0.608471	0.83238
NAP1L1	-0.608361	0.832106
NEK3	-0.608173	0.831634
JPH2	-0.607885	0.830916
KCNAB3	-0.607603	0.830209
NELFE	-0.607454	0.829838
SLC35F3	-0.607162	0.829107
CIB4	-0.60707	0.828878
MTRF1L	-0.607007	0.828722
ACADM	-0.606957	0.828597
EFCAB13	-0.606873	0.828387
SVIP	-0.606515	0.827496
STEAP1B	-0.606508	0.827479
S100A16	-0.606437	0.827302
MCMBP	-0.606383	0.827168
AAAS	-0.606037	0.826304
MAN1C1	-0.606033	0.826297
GATAD1	-0.605931	0.826043
FCRL5	-0.605886	0.825931
NDUFC2	-0.605869	0.825888
LIG4	-0.605786	0.825681
ABCD3	-0.605275	0.824412
RAI14	-0.604821	0.823285
MCU	-0.60462	0.822787
TDRD3	-0.60453	0.822566
CEBPB	-0.604402	0.822247
THUMPD1	-0.604398	0.822237
LIPT1	-0.604236	0.821837
ATXN2L	-0.603887	0.820974
SHPK	-0.603723	0.820567
GMCL1	-0.603671	0.820439
FBXO39	-0.603634	0.820349
RPF1	-0.60327	0.81945
TMTC4	-0.603052	0.818912
BEX5	-0.602805	0.818302
GFOD1	-0.602484	0.817512
DNAAF4	-0.602261	0.816963
MAD2L2	-0.602003	0.816329
BCL7A	-0.601933	0.816156
RASGEF1A	-0.601904	0.816085
YDJC	-0.601855	0.815965
DPH6	-0.601755	0.815719
FAM120B	-0.601626	0.815402
KIAA1328	-0.601595	0.815327
DGKH	-0.601579	0.815287
SHC3	-0.60126	0.814503
ERCC6	-0.600895	0.813609
MDC1	-0.600839	0.81347
UST	-0.600781	0.81333
DGAT2	-0.600539	0.812737
GAS8	-0.600166	0.811823
RIN3	-0.600137	0.811751
TBC1D8B	-0.600023	0.811474
NDFIP2	-0.599916	0.811212
PTGER3	-0.59974	0.810781
PRKCA	-0.599716	0.810722
SMPD2	-0.599685	0.810647
EIF1AX	-0.599685	0.810646
RAB20	-0.599667	0.810602
CATSPERE	-0.599628	0.810509
TSPYL4	-0.599457	0.81009
FANCM	-0.599369	0.809876
TNNT3	-0.599346	0.80982
PKD1	-0.599176	0.809404
RHOG	-0.599104	0.809228
ABCC10	-0.598771	0.808417
NECAB1	-0.598624	0.808059
PEG10	-0.59835	0.807392
POU2AF1	-0.598285	0.807234
GNAS	-0.598266	0.807188
PAPOLG	-0.598239	0.807121
SUPT4H1	-0.597999	0.806539
NUCB2	-0.597948	0.806414
ANO7	-0.597892	0.806277
MGRN1	-0.597884	0.806259
MRPL10	-0.597761	0.805958
GTF3C5	-0.597682	0.805768
LAMTOR5	-0.597354	0.804971
SLC35C1	-0.596466	0.802818
SFSWAP	-0.596432	0.802737
NCF1	-0.596145	0.802042
EPM2AIP1	-0.595882	0.801405
MAPK8IP3	-0.595852	0.801333
ECHS1	-0.595763	0.801117
AOX1	-0.595759	0.801107
DENND5B	-0.595635	0.800809
MSS51	-0.595634	0.800805
ZNF211	-0.595566	0.800641
ANKRD45	-0.595526	0.800546
CBLN4	-0.595119	0.799562
CRKL	-0.595049	0.799394
TWSG1	-0.594973	0.79921
PHF8	-0.59482	0.798841
PTK2	-0.594705	0.798565
UBXN2B	-0.594559	0.798213
DENND1B	-0.594494	0.798058
VANGL2	-0.594253	0.797477
AGER	-0.5942	0.79735
L1CAM	-0.594113	0.797139
ZMAT5	-0.594113	0.797139
XKR9	-0.593918	0.79667
EBF2	-0.593482	0.795623
B2M	-0.593463	0.795578
HPS4	-0.59339	0.795404
GTF2A2	-0.593386	0.795392
SYTL3	-0.593264	0.7951
S100A1	-0.593186	0.794913
KCTD1	-0.592996	0.794458
MTERF4	-0.592672	0.79368
USP40	-0.592574	0.793447
BMP5	-0.592572	0.793442
LDLRAP1	-0.592372	0.792961
MARF1	-0.592354	0.79292
EVA1A	-0.591638	0.791207
GSTM5	-0.591617	0.791157
RPP30	-0.591608	0.791135
MSX1	-0.591522	0.790931
NUFIP1	-0.591464	0.790791
SSB	-0.59135	0.790519
WISP2	-0.591278	0.790347
FHL5	-0.591039	0.789778
ELOB	-0.590935	0.789529
MS4A14	-0.590694	0.788955
ALKAL2	-0.590283	0.787976
UCHL1	-0.590132	0.787617
LSM2	-0.589909	0.787088
DNASE1L3	-0.589867	0.786988
CBFA2T2	-0.589553	0.78624
SRPK2	-0.589398	0.785874
MAP3K5	-0.589396	0.785868
NREP	-0.58921	0.785427
CHRNA1	-0.58895	0.784811
SLC31A2	-0.588756	0.784351
MX2	-0.588755	0.784347
TBL1XR1	-0.588457	0.783641
ZNF25	-0.588219	0.783078
FOXL1	-0.588092	0.782778
RFX3	-0.587441	0.781239
DCLK2	-0.587386	0.781109
DFFA	-0.58711	0.780459
MORN1	-0.586547	0.779131
CXCR1	-0.586539	0.779111
EXOC3	-0.586236	0.7784
FANCE	-0.585957	0.777743
CNOT1	-0.585943	0.777711
GPAT2	-0.585858	0.77751
RTN4IP1	-0.585731	0.777212
SUDS3	-0.585679	0.777088
ISCA1	-0.585569	0.776831
HSF4	-0.585526	0.776729
CARD16	-0.585498	0.776663
ACSM5	-0.585417	0.776474
TMEM177	-0.585201	0.775966
FSCN1	-0.585129	0.775797
KBTBD8	-0.585053	0.775618
KDM8	-0.584867	0.775184
CD79B	-0.584751	0.774911
ZNF677	-0.584673	0.774729
RHOBTB3	-0.584493	0.774306
ARHGEF12	-0.584273	0.773791
RCAN2	-0.584255	0.773748
PLS1	-0.583851	0.772804
UQCRB	-0.583688	0.772423
RGL1	-0.583605	0.772228
GPR155	-0.583445	0.771855
RPL13	-0.583353	0.77164
RCC2	-0.583287	0.771485
APOOL	-0.582887	0.770553
ZNF212	-0.582684	0.770079
KDSR	-0.582673	0.770054
FAM172A	-0.582644	0.769988
ARV1	-0.582536	0.769734
FBXL22	-0.58217	0.768884
EPSTI1	-0.582106	0.768733
RPS11	-0.582025	0.768544
PMFBP1	-0.581789	0.767997
KLHL13	-0.581748	0.7679
ABCA12	-0.581723	0.767842
NEMP2	-0.581677	0.767736
CEP170	-0.581641	0.767653
CTSK	-0.581632	0.767632
RPL37	-0.581448	0.767204
PMEL	-0.581283	0.766822
CHRNA10	-0.581164	0.766543
CHCHD6	-0.580993	0.766148
C1orf21	-0.580949	0.766046
LINS1	-0.58086	0.765839
LRRC70	-0.580751	0.765586
PLEKHB2	-0.580557	0.765135
TSPAN11	-0.580491	0.764983
DPH5	-0.580399	0.764771
SRL	-0.58034	0.764635
PIGV	-0.580277	0.764487
MRPS17	-0.580257	0.764441
C6orf132	-0.580237	0.764395
SLC13A3	-0.580113	0.764108
GIMAP7	-0.579918	0.763657
TRIOBP	-0.579881	0.763571
ADCY9	-0.579776	0.763329
C1orf109	-0.5795	0.762691
TSKU	-0.579497	0.762683
FOXP4	-0.579186	0.761965
SESN1	-0.579017	0.761575
CPA6	-0.578887	0.761275
AMER1	-0.578663	0.760759
LY6G5C	-0.578313	0.759951
CTIF	-0.577999	0.759228
ELP6	-0.577943	0.759099
KAT6A	-0.577315	0.757656
TSHZ2	-0.57712	0.757209
ATP6V0E1	-0.577103	0.75717
SETD9	-0.576835	0.756554
GCSAM	-0.576465	0.755706
KMT2A	-0.576437	0.755641
CREB3L1	-0.576276	0.755273
ZWILCH	-0.575973	0.754579
RAD51AP1	-0.575967	0.754564
SIM1	-0.575907	0.754427
GFAP	-0.57575	0.754068
UQCR10	-0.575681	0.753912
RCCD1	-0.575571	0.75366
TALDO1	-0.575188	0.752785
CD8A	-0.575182	0.75277
UBASH3B	-0.574544	0.751314
NEURL1B	-0.574492	0.751195
FAM3D	-0.574434	0.751065
SHQ1	-0.57402	0.75012
FAM71F2	-0.573982	0.750033
ILDR1	-0.573949	0.74996
ZNF485	-0.573752	0.74951
FXR2	-0.573656	0.749292
CEP97	-0.573458	0.748841
ALDH8A1	-0.573416	0.748747
C2orf49	-0.573278	0.748432
CLEC11A	-0.573257	0.748385
CYB561A3	-0.572919	0.747618
RAPGEF6	-0.572885	0.747541
LRRC43	-0.572757	0.747249
RINT1	-0.572376	0.746386
CA9	-0.572365	0.746361
NMB	-0.572319	0.746257
TTLL12	-0.572315	0.746247
BMP4	-0.572148	0.745869
LITAF	-0.572097	0.745754
MYB	-0.571725	0.74491
NDC1	-0.571688	0.744828
SLC35B3	-0.571288	0.743923
CLDN5	-0.570916	0.743081
KSR1	-0.570899	0.743043
MGLL	-0.570816	0.742856
COA7	-0.570573	0.742309
HAUS3	-0.570417	0.741956
PARPBP	-0.570098	0.741236
PATZ1	-0.569979	0.740969
SLC29A3	-0.569737	0.740423
SFI1	-0.569669	0.740271
PIF1	-0.569643	0.740213
PACSIN2	-0.569415	0.739699
POLR1E	-0.569269	0.739371
PAMR1	-0.569052	0.738883
FAM135A	-0.568962	0.738681
NOL12	-0.568946	0.738646
GNAI3	-0.568941	0.738633
SELE	-0.568792	0.738299
PLPP6	-0.568653	0.737987
CACNA2D2	-0.568468	0.737572
SPATC1L	-0.568033	0.736596
TRIP4	-0.567997	0.736515
SOWAHC	-0.567776	0.73602
COX4I2	-0.56747	0.735335
TMEM33	-0.567393	0.735164
LRP12	-0.567322	0.735005
NLE1	-0.567171	0.734668
BOLA3	-0.566926	0.73412
PDAP1	-0.566758	0.733744
ARPP21	-0.56649	0.733145
ADGRF5	-0.566378	0.732895
IL23A	-0.565965	0.731974
STRA8	-0.565703	0.73139
GFI1	-0.565694	0.731371
MYL5	-0.56557	0.731094
RTTN	-0.565474	0.730882
ALKBH4	-0.565469	0.730869
SGCA	-0.565009	0.729846
CDH23	-0.56484	0.729472
TNNI2	-0.564806	0.729396
CENPO	-0.564745	0.729261
HSD17B6	-0.56437	0.728427
CD1E	-0.564252	0.728166
CD5L	-0.564017	0.727644
MCTP2	-0.56336	0.726189
SDHA	-0.563168	0.725765
SEC63	-0.562722	0.724777
TCEAL2	-0.562713	0.724758
SELENOM	-0.562643	0.724603
ACTR2	-0.562423	0.724117
COX7A1	-0.562297	0.723839
PHF3	-0.561687	0.722493
LRRN4	-0.561655	0.722423
EIF3J	-0.561244	0.721517
MNDA	-0.560947	0.720864
SMIM14	-0.560738	0.720404
PAPLN	-0.560715	0.720354
ABCB1	-0.560647	0.720204
MGME1	-0.560191	0.719202
MMADHC	-0.560137	0.719084
GAP43	-0.5601	0.719003
GSTM1	-0.560041	0.718873
TMEM252	-0.560016	0.718818
WDR92	-0.559992	0.718766
C1orf115	-0.559963	0.718702
TSC22D4	-0.559901	0.718567
TMEM218	-0.559492	0.71767
CACNA1F	-0.559419	0.717511
SPIRE2	-0.559319	0.717292
UBE2I	-0.558929	0.716437
GPSM2	-0.558868	0.716304
ZGPAT	-0.558405	0.715291
ELP2	-0.558085	0.714593
AGXT	-0.558051	0.714518
FAM120AOS	-0.557992	0.714388
C20orf202	-0.557965	0.714331
KCNIP2	-0.557788	0.713944
SH2D1B	-0.557589	0.71351
CHST11	-0.557471	0.713252
ZWINT	-0.557434	0.713173
TMEM268	-0.557431	0.713166
PIP4K2A	-0.557424	0.71315
LRCH1	-0.557106	0.712458
C7orf43	-0.557022	0.712275
TMEM101	-0.557012	0.712253
AGTPBP1	-0.556851	0.711903
TIMM10B	-0.556423	0.710972
MAP3K9	-0.556209	0.710507
IPPK	-0.556183	0.71045
KDM4B	-0.55611	0.710291
WFS1	-0.55595	0.709944
VTA1	-0.555742	0.709493
HIST4H4	-0.555689	0.709377
AP1B1	-0.555582	0.709146
CNIH2	-0.555536	0.709045
RICTOR	-0.55549	0.708945
PLSCR3	-0.555053	0.707999
NXPH3	-0.554956	0.707787
ZNF667	-0.55477	0.707385
FBXO10	-0.554662	0.707152
KARS	-0.554385	0.706553
LIG3	-0.554288	0.706343
ZNHIT6	-0.554219	0.706193
RIN1	-0.55413	0.706001
IL18R1	-0.554058	0.705846
PITPNB	-0.553903	0.705511
MBNL2	-0.553843	0.705381
DDO	-0.553725	0.705127
ANO3	-0.553561	0.704772
RPL22L1	-0.553556	0.704761
FGFBP2	-0.553521	0.704686
DCLRE1A	-0.553431	0.704491
GLIPR1	-0.553403	0.704431
OLFML2B	-0.553229	0.704057
SMAP2	-0.553104	0.703787
UGCG	-0.55298	0.703519
FAM189A2	-0.552769	0.703065
MAOB	-0.552569	0.702634
NEFH	-0.552558	0.70261
PLXNB3	-0.552476	0.702435
PDE8B	-0.552266	0.701984
RPL9	-0.552155	0.701745
ARHGAP45	-0.5521	0.701625
DNPH1	-0.551835	0.701056
REXO2	-0.551748	0.70087
ETNK1	-0.551679	0.700722
TRAF3IP2	-0.551436	0.700199
METTL1	-0.551281	0.699867
RNPS1	-0.550846	0.698934
CD59	-0.550797	0.698829
USP18	-0.550792	0.698819
TMEM54	-0.55072	0.698664
PHYHIPL	-0.550674	0.698565
CSRNP2	-0.550476	0.698142
TMEM41A	-0.550466	0.69812
TMEM39A	-0.550195	0.697541
KIAA0930	-0.550191	0.697532
SLC25A46	-0.549485	0.696023
CSRP2	-0.548975	0.694934
NHLRC3	-0.548661	0.694265
LYSMD2	-0.548429	0.69377
PILRA	-0.548351	0.693605
SPATA18	-0.548312	0.693522
DSE	-0.547992	0.692841
ANXA9	-0.547991	0.692837
CLEC2B	-0.547965	0.692783
PKIB	-0.547745	0.692316
DAAM2	-0.547311	0.691393
UBE2Q2	-0.546784	0.690275
FOXRED1	-0.546616	0.689918
PPP1R21	-0.546323	0.689296
COMMD6	-0.546209	0.689055
S100A10	-0.546208	0.689053
ENY2	-0.546025	0.688666
GALNT17	-0.545978	0.688567
DDX41	-0.545961	0.688531
NOC4L	-0.545751	0.688085
STARD13	-0.545735	0.688053
FN1	-0.545485	0.687524
ZBED3	-0.545366	0.687272
SLC51A	-0.545333	0.687203
ENOPH1	-0.54533	0.687197
VPS9D1	-0.545187	0.686895
STX17	-0.545159	0.686835
ERI3	-0.544991	0.686481
SNX1	-0.544478	0.685398
SCML4	-0.54428	0.684981
DLK2	-0.54427	0.684959
RTN4	-0.544152	0.68471
DIRC2	-0.543939	0.684262
CCL28	-0.543706	0.683771
RNF32	-0.543627	0.683605
ZRSR2	-0.543186	0.682678
TMEM86A	-0.543053	0.6824
PALB2	-0.543028	0.682346
GPR84	-0.542652	0.681557
CUL4A	-0.542632	0.681514
BCAN	-0.542146	0.680495
DCAF13	-0.541802	0.679775
UBE2W	-0.541569	0.679287
METTL21A	-0.541498	0.679138
TMEM255A	-0.541366	0.678863
GJA1	-0.541245	0.67861
HCN3	-0.541201	0.678516
ZUP1	-0.541159	0.67843
ZNF366	-0.540715	0.677501
GPX3	-0.540634	0.677333
PRMT5	-0.54062	0.677303
MEGF11	-0.540617	0.677296
ECM2	-0.540425	0.676895
TCEAL4	-0.54042	0.676886
PDZK1	-0.54038	0.676802
ACMSD	-0.540364	0.676769
RPL24	-0.540025	0.676062
ZNF280C	-0.539992	0.675993
PEX11A	-0.539568	0.67511
HAUS7	-0.539418	0.674798
CEP192	-0.539399	0.674758
SAMD9L	-0.538723	0.673351
GNAI1	-0.538641	0.673181
BUD31	-0.53854	0.672971
TJP2	-0.537755	0.671341
TRPV4	-0.537691	0.671209
RHEB	-0.537683	0.671194
PRKCZ	-0.537472	0.670756
NPRL2	-0.537227	0.670248
NFKB2	-0.537209	0.670212
BCCIP	-0.536932	0.669637
LBP	-0.536792	0.669348
TECPR1	-0.536624	0.669
ADCY1	-0.536499	0.668742
GABRE	-0.536392	0.668521
DPYS	-0.536293	0.668317
PCDH18	-0.536141	0.668003
SPATA5L1	-0.536006	0.667725
ADA2	-0.535899	0.667503
EFCAB7	-0.535755	0.667207
BCAS4	-0.535481	0.666642
TRPA1	-0.535449	0.666576
NEDD8	-0.535121	0.665899
DPM1	-0.53506	0.665774
FRS2	-0.534854	0.66535
RTN4RL2	-0.534821	0.665283
THNSL1	-0.534543	0.66471
DGKZ	-0.534507	0.664636
ISLR	-0.534428	0.664473
ZNF333	-0.534155	0.663912
MCMDC2	-0.534133	0.663867
CCDC71L	-0.534036	0.663668
RALBP1	-0.533984	0.663561
TMEM246	-0.533914	0.663418
PRDX1	-0.533715	0.663009
PXMP2	-0.533604	0.662781
CCNL2	-0.533395	0.662352
PDE4B	-0.533196	0.661944
PGAM1	-0.533189	0.661931
TSPYL1	-0.533189	0.66193
PDZRN3	-0.532979	0.661501
GTF2H5	-0.53286	0.661256
AKAP17A	-0.532709	0.660948
RAB11FIP2	-0.532472	0.660462
ZNF213	-0.532448	0.660413
POLR3H	-0.532208	0.659922
CHD4	-0.532159	0.659822
BCL11A	-0.53203	0.659559
MBD1	-0.531951	0.659397
PPIP5K2	-0.531287	0.658041
PRKAR2A	-0.531182	0.657827
CYTL1	-0.530704	0.656854
DDX20	-0.530682	0.656807
TRIM68	-0.53057	0.656581
TYK2	-0.530419	0.656272
MYLK4	-0.530403	0.656241
RABL2B	-0.530263	0.655955
IGFBP3	-0.530056	0.655533
ZNF33A	-0.529767	0.654946
SGK1	-0.529753	0.654917
SLC26A7	-0.529428	0.654257
APIP	-0.529153	0.6537
MAMDC4	-0.529039	0.653468
NLRP6	-0.528954	0.653296
FZR1	-0.52883	0.653045
STON1	-0.528825	0.653033
CDK18	-0.528574	0.652525
ZBTB11	-0.528559	0.652496
USP54	-0.528502	0.65238
N4BP1	-0.528498	0.652371
ADARB1	-0.52838	0.652132
PTTG1IP	-0.528375	0.652122
SC5D	-0.528294	0.651957
NOX4	-0.528268	0.651905
PXDN	-0.52818	0.651728
INTS9	-0.528093	0.651552
TRAM2	-0.528043	0.65145
FGD4	-0.528023	0.65141
PABPC1	-0.527952	0.651266
MPRIP	-0.527531	0.650415
TMEM132A	-0.527444	0.650238
PER1	-0.527411	0.650173
CLDN2	-0.527211	0.649768
ZNF746	-0.527096	0.649536
APOH	-0.526922	0.649184
MBNL3	-0.526816	0.648972
ZNF597	-0.526804	0.648946
C1orf116	-0.526766	0.64887
RPLP0	-0.526718	0.648773
OGFRL1	-0.526537	0.648408
NFIL3	-0.526504	0.648342
FUOM	-0.526406	0.648144
NFAT5	-0.526279	0.647888
TMEM181	-0.526266	0.647862
CAMK2B	-0.526093	0.647513
TFCP2L1	-0.525734	0.64679
ABRAXAS2	-0.52567	0.646663
PTP4A1	-0.525554	0.646429
NDC80	-0.525515	0.64635
MARK4	-0.525379	0.646076
TMEM30B	-0.52534	0.645998
BCKDK	-0.525261	0.645839
ZHX2	-0.525082	0.64548
DEXI	-0.524877	0.645067
HIST1H2BH	-0.524787	0.644887
SLC25A40	-0.52464	0.644592
DPY19L4	-0.52462	0.644552
PAQR6	-0.524288	0.643885
AJAP1	-0.524229	0.643769
GGT1	-0.524017	0.643343
SOWAHA	-0.523928	0.643164
CCDC14	-0.523916	0.643141
TMEM31	-0.523866	0.64304
RAD23B	-0.523795	0.642898
KCNJ11	-0.523614	0.642536
RPL17	-0.523551	0.64241
GEMIN4	-0.523443	0.642194
SDK2	-0.523438	0.642184
BRD3	-0.52342	0.642147
SOX12	-0.523343	0.641993
CHMP1B	-0.523289	0.641885
UBASH3A	-0.522991	0.641289
LRRC75A	-0.522911	0.641129
BAG1	-0.522748	0.640804
NUTF2	-0.522608	0.640524
RUBCN	-0.52245	0.640209
WBP4	-0.522419	0.640147
SLAIN2	-0.522106	0.639522
NXT2	-0.522079	0.639468
ADPRH	-0.521681	0.638675
FAM83G	-0.521469	0.638254
TMEM248	-0.521422	0.63816
LYVE1	-0.521227	0.637771
CCL14	-0.521034	0.637387
SLC12A5	-0.520488	0.636302
IGFBP2	-0.520356	0.636039
SLC16A1	-0.520196	0.635721
CDK5RAP3	-0.520069	0.63547
SPRY1	-0.519989	0.635311
HERC4	-0.519812	0.634961
URM1	-0.519664	0.634666
CITED2	-0.519643	0.634626
DDX55	-0.519389	0.634123
PCGF1	-0.519376	0.634095
TTC39B	-0.519165	0.633677
CTSZ	-0.519089	0.633527
POLI	-0.519074	0.633499
TMEM14B	-0.518986	0.633323
TRADD	-0.518862	0.633078
ZNF440	-0.51879	0.632936
NAV2	-0.51852	0.632402
CCL3	-0.51842	0.632204
PYCR2	-0.518376	0.632118
BAIAP2L1	-0.518356	0.632078
GGPS1	-0.518323	0.632013
DNAJA2	-0.518221	0.631811
RPS9	-0.518125	0.631621
ALS2CL	-0.518048	0.631469
CYTH4	-0.517869	0.631116
MOCS3	-0.517691	0.630765
DUSP9	-0.517635	0.630654
KCNQ3	-0.517325	0.630042
MEFV	-0.517244	0.629882
WNT9A	-0.516887	0.629179
POLR1B	-0.516773	0.628955
ADGRA3	-0.516433	0.628285
STRAP	-0.516327	0.628077
RNF149	-0.51617	0.627769
FNBP4	-0.516164	0.627757
NPR3	-0.515521	0.626495
ROBO3	-0.515205	0.625874
TMEM233	-0.515201	0.625866
ATP11C	-0.515194	0.625852
MECP2	-0.515122	0.625711
LDHB	-0.515039	0.625549
CNTD1	-0.51499	0.625453
IL18RAP	-0.514941	0.625355
CCND2	-0.514628	0.624742
COL12A1	-0.514558	0.624607
EDNRA	-0.514422	0.62434
FBXL14	-0.514388	0.624272
CCDC170	-0.514328	0.624156
MRPS22	-0.513976	0.623467
VDAC2	-0.513923	0.623363
TFCP2	-0.513871	0.623261
IREB2	-0.51379	0.623104
CBX8	-0.513659	0.622847
LRRK1	-0.513478	0.622493
RAD51	-0.513372	0.622287
HCCS	-0.512965	0.621493
DCXR	-0.51287	0.621307
PARP15	-0.512629	0.620837
PLEKHO1	-0.512581	0.620744
PHKA1	-0.512545	0.620673
NBPF3	-0.512453	0.620494
CYP24A1	-0.512347	0.620287
ALDH1A1	-0.512314	0.620224
CGN	-0.511943	0.6195
NEURL1	-0.511874	0.619367
NME1	-0.511548	0.618732
ST3GAL5	-0.511138	0.617937
SPATA6	-0.510966	0.617602
ZNF621	-0.51064	0.616969
PHACTR3	-0.510519	0.616734
PIGH	-0.5105	0.616697
EXO1	-0.510458	0.616617
SMIM8	-0.510132	0.615985
SIAH2	-0.510077	0.615878
LMCD1	-0.509484	0.61473
DRD4	-0.509196	0.614173
CSRNP3	-0.508449	0.61273
LY6H	-0.508344	0.612527
SEMA4A	-0.508115	0.612087
EFNA5	-0.508105	0.612067
IKZF3	-0.507877	0.611628
DCUN1D2	-0.507307	0.610529
ARHGDIB	-0.507234	0.610389
TPBG	-0.507221	0.610365
DPP7	-0.507077	0.610087
IDH3B	-0.507002	0.609942
RPN1	-0.506841	0.609633
CDS2	-0.506402	0.608789
RPS6KC1	-0.506305	0.608603
DLAT	-0.506266	0.608528
BHLHE22	-0.506264	0.608524
SEC22C	-0.506247	0.608492
NEK5	-0.506186	0.608375
TAX1BP3	-0.506144	0.608294
MEI4	-0.505929	0.607881
BCR	-0.505866	0.607761
SPATA20	-0.505748	0.607534
PJVK	-0.505702	0.607446
CRYBG1	-0.505562	0.607178
HIGD1A	-0.505429	0.606923
C6orf89	-0.505399	0.606866
PRDM1	-0.505332	0.606737
CCDC66	-0.505014	0.606129
ASXL3	-0.504979	0.606061
KLHL14	-0.50495	0.606006
PDCD6	-0.504806	0.605731
HNF4A	-0.504757	0.605637
ZNF853	-0.504753	0.605629
SCARF1	-0.50471	0.605546
RPN2	-0.504618	0.605371
ERAP1	-0.504595	0.605327
ADM2	-0.504433	0.605018
GRK4	-0.504346	0.604851
DNAJC3	-0.504177	0.604529
ZNF426	-0.503833	0.603871
VRK1	-0.503738	0.603689
GRAMD2B	-0.503677	0.603573
XAF1	-0.503674	0.603568
CMTM3	-0.503569	0.603367
FZD10	-0.503403	0.603051
TCOF1	-0.503217	0.602696
ARHGEF9	-0.503111	0.602494
ADAMDEC1	-0.502773	0.601851
CASP9	-0.502642	0.601601
SYNE1	-0.50259	0.601501
FERMT2	-0.50258	0.601482
STK4	-0.502541	0.601408
EPCAM	-0.50244	0.601217
BUB1	-0.502413	0.601165
DUSP15	-0.50214	0.600646
ELP5	-0.502096	0.600563
API5	-0.502058	0.60049
TMEM161A	-0.502035	0.600447
TM9SF4	-0.50203	0.600437
KPNA3	-0.501602	0.599623
HDDC2	-0.501362	0.599167
C1orf54	-0.50136	0.599164
ACTR6	-0.500982	0.598448
COA3	-0.500939	0.598365
DUSP14	-0.500836	0.59817
MTHFR	-0.500755	0.598017
CAPN10	-0.499827	0.596261
RDH5	-0.499685	0.595993
NR4A2	-0.499657	0.595939
ZNF286B	-0.499492	0.595627
B3GNT2	-0.499355	0.595369
BACH2	-0.499221	0.595116
HDAC2	-0.499056	0.594803
AJUBA	-0.498955	0.594613
GPRASP1	-0.498942	0.594589
AKAP7	-0.498855	0.594425
CLIC2	-0.4988	0.594322
ZNF471	-0.498736	0.594201
PRMT3	-0.498438	0.593639
TIMD4	-0.49836	0.593491
ABCB4	-0.498135	0.593068
FCER1A	-0.497465	0.591808
A1CF	-0.497442	0.591763
PLCH1	-0.497402	0.591688
ATP1A2	-0.49729	0.591478
C1orf50	-0.497211	0.59133
DGUOK	-0.496964	0.590866
KAT6B	-0.496888	0.590724
GLUD2	-0.496869	0.590687
NUDCD3	-0.496811	0.590579
CREB3L3	-0.49654	0.590071
EGFL6	-0.496538	0.590066
CLK4	-0.496437	0.589876
PPARGC1A	-0.496422	0.589848
TEAD2	-0.496342	0.589699
TET2	-0.49611	0.589263
SPP1	-0.496051	0.589152
ANXA13	-0.496014	0.589083
POLM	-0.496006	0.589068
METTL22	-0.495792	0.588668
GSTM2	-0.495653	0.588406
SBNO2	-0.495629	0.588362
ZNF721	-0.495612	0.58833
SEMA4D	-0.495444	0.588016
MMP9	-0.495225	0.587606
MFNG	-0.495097	0.587367
PGM2L1	-0.494899	0.586997
ADAMTS8	-0.494657	0.586545
C17orf75	-0.494614	0.586465
C6	-0.494446	0.58615
AKAP5	-0.4941	0.585506
ACSM2A	-0.494037	0.585388
SLC22A12	-0.494036	0.585385
STAP1	-0.493824	0.584989
RPUSD1	-0.493795	0.584936
ANKEF1	-0.493557	0.584492
ZNF117	-0.493294	0.584003
EIF2S1	-0.493189	0.583807
COX20	-0.4931	0.583642
YIPF1	-0.492796	0.583075
MCCC2	-0.492532	0.582585
MAPKAP1	-0.492416	0.582369
NT5DC1	-0.492386	0.582313
FDX1	-0.492363	0.582272
CAMK1	-0.492188	0.581946
PRR16	-0.492121	0.581822
COMMD10	-0.491734	0.581103
CLEC3B	-0.49131	0.580316
CNST	-0.491113	0.579951
SIDT1	-0.490988	0.57972
MFSD9	-0.490625	0.579049
KIAA1755	-0.489759	0.577448
ZNF670	-0.489543	0.577049
CCAR1	-0.489527	0.57702
POLL	-0.489465	0.576905
CAB39L	-0.489392	0.57677
BOC	-0.489303	0.576606
RBCK1	-0.489133	0.576292
CNOT8	-0.489068	0.576172
EXPH5	-0.488744	0.575575
MKLN1	-0.488634	0.575372
HIST1H2AC	-0.488604	0.575318
HIPK3	-0.488435	0.575006
VWA5A	-0.488289	0.574737
REST	-0.488228	0.574626
SMARCB1	-0.488108	0.574404
UBE2Q1	-0.488073	0.57434
LSM11	-0.488	0.574205
CASR	-0.487993	0.574192
SULT1A2	-0.487766	0.573774
SND1	-0.487585	0.573443
RPF2	-0.487537	0.573355
SLC6A18	-0.487533	0.573347
RAB34	-0.487521	0.573325
SLC25A38	-0.487352	0.573015
OTUD4	-0.487317	0.57295
RBM47	-0.487309	0.572935
GLS	-0.486912	0.572207
ATP1B1	-0.486755	0.571919
FLNA	-0.486744	0.571898
TFAP2A	-0.486642	0.571712
EDEM3	-0.486504	0.571459
TLDC1	-0.48622	0.570938
C15orf48	-0.486216	0.570932
KDELR3	-0.486185	0.570874
GCFC2	-0.486099	0.570717
HIST2H2BF	-0.486031	0.570591
MAPK3	-0.485915	0.57038
CORO1A	-0.485878	0.570312
RAP1GDS1	-0.485864	0.570287
GPR141	-0.485811	0.57019
LMAN2L	-0.485757	0.570091
NEK1	-0.485531	0.569678
RASL11B	-0.485239	0.569143
CIAO3	-0.485234	0.569135
RPL22	-0.485186	0.569046
PPA2	-0.485048	0.568795
TET3	-0.48494	0.568596
ZFP90	-0.484811	0.568362
SUCLG1	-0.48437	0.567557
IFI16	-0.484318	0.567462
ACSM2B	-0.484306	0.56744
PARVG	-0.484249	0.567336
NAP1L5	-0.484034	0.566943
PTK6	-0.483886	0.566674
DBF4B	-0.483877	0.566658
C14orf28	-0.48376	0.566444
RNF10	-0.483581	0.56612
TBC1D10A	-0.483515	0.566
EIF5B	-0.483247	0.565511
PLGRKT	-0.483213	0.565449
DKC1	-0.483178	0.565386
FHL3	-0.483037	0.565129
VCAM1	-0.48288	0.564843
SETD6	-0.48207	0.563373
SCO2	-0.481784	0.562854
KCNAB1	-0.481689	0.562681
RMI2	-0.4816	0.56252
SOSTDC1	-0.481582	0.562488
IL17D	-0.481567	0.56246
TAL2	-0.481504	0.562346
ARMH3	-0.481017	0.561464
GUCY1A2	-0.480988	0.561413
COLEC11	-0.480951	0.561346
EMC2	-0.480896	0.561245
CDH16	-0.48088	0.561216
ZNF660	-0.480699	0.56089
AZGP1	-0.480587	0.560687
TBCEL	-0.480373	0.560299
MTTP	-0.480352	0.560263
DSTN	-0.480299	0.560165
TESPA1	-0.480262	0.560099
XK	-0.480092	0.559792
UTP4	-0.480011	0.559647
UBN1	-0.479989	0.559605
LIMS2	-0.47993	0.5595
ZNF367	-0.479832	0.559322
CDC26	-0.479394	0.558533
CNTN4	-0.479379	0.558506
KMT2C	-0.479049	0.55791
AP1S1	-0.478972	0.557772
ZCRB1	-0.478938	0.55771
SLAIN1	-0.478845	0.557542
F12	-0.478615	0.557128
MFAP1	-0.478419	0.556775
GSK3B	-0.478207	0.556395
UNKL	-0.478029	0.556075
ASB13	-0.477783	0.555633
C16orf95	-0.47758	0.555268
TMEM242	-0.477528	0.555175
NELFCD	-0.477178	0.554547
ALPK3	-0.477105	0.554415
CAV2	-0.476646	0.553593
SLC25A37	-0.476579	0.553472
CENPX	-0.476429	0.553204
M6PR	-0.476273	0.552924
RTL8A	-0.475922	0.552297
CAT	-0.475822	0.552116
KCTD17	-0.475761	0.552009
MPST	-0.475671	0.551846
UBR7	-0.475619	0.551753
KRT5	-0.475605	0.551729
TECTA	-0.475599	0.551718
ELP4	-0.475449	0.551451
LDHA	-0.475446	0.551445
MIER2	-0.475287	0.551162
COL6A1	-0.474986	0.550624
PCDHGA3	-0.474906	0.550481
TIMM17B	-0.474815	0.550318
CYSLTR1	-0.474806	0.550303
NOTCH1	-0.474732	0.55017
GALE	-0.474685	0.550086
LRRFIP1	-0.474647	0.550018
TPP1	-0.474611	0.549955
AFMID	-0.474433	0.549637
ARPC4	-0.47432	0.549436
RBM28	-0.47429	0.549382
RTCB	-0.474233	0.549281
ROGDI	-0.47417	0.549167
NOMO2	-0.474107	0.549056
CEP57L1	-0.474017	0.548896
PDZD8	-0.473973	0.548817
TWIST2	-0.473621	0.54819
CFAP36	-0.473396	0.547791
PIGM	-0.473223	0.547483
ATG4A	-0.473048	0.547171
TTC39A	-0.47296	0.547014
POP1	-0.472941	0.546981
NETO1	-0.472774	0.546685
ZNF808	-0.472718	0.546585
IGSF11	-0.472654	0.546471
TMPRSS6	-0.472504	0.546205
BANK1	-0.472276	0.5458
BDNF	-0.472193	0.545654
TRIB2	-0.47185	0.545044
MSC	-0.471685	0.544753
RETN	-0.471575	0.544557
N4BP3	-0.47138	0.544212
CDK2AP1	-0.471352	0.544163
IFNGR2	-0.471147	0.5438
PAFAH2	-0.471136	0.54378
SH2D5	-0.470852	0.543277
FAM50A	-0.470829	0.543238
TFEB	-0.470791	0.543171
LYPLAL1	-0.470756	0.543108
LIN7C	-0.47065	0.542921
OSBPL5	-0.470452	0.542571
RNF168	-0.470425	0.542522
NARS	-0.470325	0.542347
ARPP19	-0.469809	0.541435
OPN1SW	-0.469686	0.541219
C7	-0.46929	0.54052
C16orf89	-0.469217	0.540392
ZNF641	-0.469055	0.540105
CCDC65	-0.468982	0.539977
ATP8B2	-0.468917	0.539864
MRPS35	-0.468907	0.539845
NIT2	-0.468901	0.539835
ZBED6	-0.468891	0.539818
PRICKLE4	-0.468862	0.539766
TMTC1	-0.468768	0.539601
IGF2R	-0.468667	0.539423
NFATC2IP	-0.468489	0.539109
CLDND1	-0.468456	0.539052
LZTS3	-0.468148	0.53851
EAPP	-0.468089	0.538406
RANBP9	-0.468068	0.538369
HIF1AN	-0.468007	0.538263
GHITM	-0.467875	0.53803
BTN2A2	-0.467708	0.537737
TADA2A	-0.467493	0.53736
EEF2K	-0.467158	0.536772
RBM41	-0.467147	0.536752
RABEP1	-0.467007	0.536507
SHF	-0.46697	0.536442
UQCRC1	-0.466967	0.536436
CHTOP	-0.466816	0.536172
BTLA	-0.4668	0.536144
SFMBT1	-0.46661	0.535811
MEIS2	-0.466558	0.53572
ZNF668	-0.466524	0.53566
FOXP2	-0.466275	0.535224
NDUFA9	-0.465829	0.534444
DEDD	-0.465758	0.53432
RHEBL1	-0.465719	0.534253
RGS16	-0.465711	0.534238
PPP1R7	-0.465607	0.534057
PLEKHF2	-0.465232	0.533401
HDX	-0.465144	0.533248
DCBLD1	-0.465085	0.533145
SNAI1	-0.465084	0.533143
C6orf223	-0.464932	0.532877
CHAMP1	-0.464831	0.532701
C2CD4A	-0.464406	0.53196
TAGAP	-0.464275	0.531731
CLEC14A	-0.464117	0.531456
CFAP298	-0.463659	0.530658
SYDE1	-0.463607	0.530568
CA13	-0.463555	0.530477
KLHL42	-0.463554	0.530476
AGT	-0.463246	0.52994
B4GALNT1	-0.463164	0.529798
NCKAP1	-0.463163	0.529795
RSPO3	-0.463137	0.529751
CCDC80	-0.462811	0.529185
PPEF1	-0.462654	0.528912
CKS2	-0.462645	0.528897
KIF7	-0.462402	0.528474
CCR8	-0.462398	0.528467
CBLL1	-0.462043	0.527852
PEAR1	-0.461804	0.527437
ACTR3B	-0.46173	0.527309
MUC4	-0.461525	0.526954
ERP27	-0.461419	0.52677
CD63	-0.461366	0.526679
C18orf32	-0.461253	0.526482
VEPH1	-0.461236	0.526454
FOLH1	-0.461179	0.526355
LSM10	-0.461132	0.526274
FAM180A	-0.461094	0.526208
RET	-0.460943	0.525947
PHACTR2	-0.460835	0.52576
BLM	-0.460693	0.525515
PTPRG	-0.460672	0.525478
HPD	-0.460577	0.525314
APOBEC3F	-0.460539	0.525248
SLC39A5	-0.460446	0.525087
ZNF391	-0.460408	0.525022
DNMT3B	-0.4603	0.524835
PAQR3	-0.460226	0.524708
MRPL27	-0.460195	0.524654
FOXK1	-0.460183	0.524633
PDS5B	-0.460183	0.524633
BRIX1	-0.460097	0.524484
PDE2A	-0.459804	0.523978
LYRM2	-0.459772	0.523923
IER5L	-0.459538	0.523519
PCDH17	-0.459534	0.523512
CASS4	-0.45909	0.522748
LMAN1	-0.458624	0.521946
TCF12	-0.458469	0.521678
CDYL2	-0.458414	0.521584
S100A13	-0.458396	0.521554
MSTO1	-0.458281	0.521356
SYCP2	-0.458273	0.521342
CX3CR1	-0.458245	0.521293
C11orf54	-0.458079	0.521008
GZMA	-0.458076	0.521002
MAGED2	-0.458028	0.52092
CKAP2	-0.457829	0.520579
[truncated: 12,324 more rows]
