# Supplementary material for: Inflammatory response-based prognostication and personalized therapy decisions in clear cell renal cell cancer to aid precision oncology
Source: BMC Med Genomics. 2023 Oct 26;16:265. doi: 10.1186/s12920-023-01687-5 (PMC10601329; doi:10.1186/s12920-023-01687-5)
Supplement: Supplementary file 10 — Additional file 10. MiRNAs with differential expression between low and high IRscore groups. [file 12920_2023_1687_MOESM10_ESM.xlsx]

## Sheet: Sheet1
MiRNAs with differential expression between low and high IRscore groups.
ID	logFC	logCPM	PValue	FDR
hsa-miR-891a-5p	-5.78035	9.32166	4.14e-37	4.33e-34
hsa-miR-892a	-5.39548	2.92624	3.77e-22	5.25e-20
hsa-miR-888-5p	-5.20971	2.05313	3.41e-22	5.09e-20
hsa-miR-891b	-5.20922	2.47388	6.93e-22	8.51e-20
hsa-miR-892b	-4.7055	0.799651	1.53e-20	1.68e-18
hsa-miR-892c-3p	-4.56214	0.435389	7.51e-22	8.71e-20
hsa-miR-890	-3.63391	-0.0429526	6.7e-19	5.6e-17
hsa-miR-891a-3p	-2.97898	-0.229383	1.19e-17	8.57e-16
hsa-miR-184	-2.69316	1.30592	1.47e-15	7.87e-14
hsa-miR-141-5p	-1.83077	4.1079	1.01e-11	3.4e-10
hsa-miR-187-3p	-1.73032	4.024	9.53e-16	5.24e-14
hsa-miR-888-3p	-1.663	-0.362257	1e-08	1.98e-07
hsa-miR-4770	-1.55772	-0.18273	1.41e-09	3.43e-08
hsa-miR-1258	-1.5352	-0.115687	7.05e-07	1.07e-05
hsa-miR-4784	-1.48375	0.274985	1.41e-09	3.43e-08
hsa-miR-4484	-1.39583	0.325706	1.84e-10	5.41e-09
hsa-miR-4501	-1.34702	-0.216826	1.48e-06	2.03e-05
hsa-miR-141-3p	-1.29727	5.16058	8.58e-08	1.46e-06
hsa-miR-551b-3p	-1.29382	1.73088	1.88e-13	8.2e-12
hsa-miR-1225-5p	-1.23339	-0.354194	1.05e-06	1.53e-05
hsa-miR-3609	-1.19491	0.557575	3.93e-06	5.06e-05
hsa-miR-874-3p	-1.18572	4.45234	1.02e-18	8.23e-17
hsa-miR-875-3p	-1.10927	0.114081	3.28e-05	0.000354691
hsa-miR-875-5p	-0.964369	0.629894	0.000315842	0.00274914
hsa-miR-204-3p	-0.890386	2.22248	3.66e-12	1.34e-10
hsa-miR-577	-0.816811	5.1129	5.17e-08	8.93e-07
hsa-miR-30b-3p	-0.77691	2.19707	1.38e-14	6.89e-13
hsa-miR-1251-5p	-0.764574	2.82856	8.19e-05	0.000802873
hsa-miR-892c-5p	-0.757425	-0.418981	0.00100452	0.00780092
hsa-miR-204-5p	-0.750612	8.44928	5.15e-08	8.93e-07
hsa-miR-618	-0.741615	1.18507	1.13e-08	2.2e-07
hsa-miR-4423-3p	-0.697368	-0.260106	0.000702637	0.00560233
hsa-miR-139-5p	-0.686095	6.86453	4.63e-13	1.82e-11
hsa-miR-599	-0.668363	0.602546	0.0120428	0.0681774
hsa-miR-362-5p	-0.652006	3.72825	1.32e-09	3.3e-08
hsa-miR-3152-5p	-0.650787	-0.346482	0.00609105	0.0383259
hsa-miR-6761-3p	-0.636712	-0.387332	0.00160919	0.0118931
hsa-miR-4662a-5p	-0.627357	4.32745	1.8e-09	4.18e-08
hsa-miR-4739	-0.611578	-0.237205	0.00556922	0.0353776
hsa-miR-139-3p	-0.605927	4.03465	4.63e-08	8.13e-07
hsa-miR-3151-5p	-0.602164	-0.393251	0.0380751	0.165706
hsa-miR-671-5p	0.584769	1.81772	2.23e-09	4.96e-08
hsa-miR-412-5p	0.589999	1.45436	0.00053596	0.00439067
hsa-miR-5579-3p	0.590578	-0.220651	0.00232725	0.0162601
hsa-miR-3689a-5p	0.590651	-0.430098	0.000463628	0.00387407
hsa-miR-511-3p	0.593894	-0.0199318	0.000734301	0.00581043
hsa-miR-155-5p	0.59497	9.41633	3.65e-08	6.7e-07
hsa-miR-519a-3p	0.603737	-0.428236	0.000305188	0.00267873
hsa-miR-4787-3p	0.606098	-0.0102208	0.000446501	0.00376105
hsa-miR-370-3p	0.607107	1.2305	1.01e-05	0.000122306
hsa-miR-431-5p	0.608036	0.239266	0.000118356	0.00111876
hsa-miR-224-5p	0.610369	5.14699	2.67e-08	4.94e-07
hsa-miR-3689e	0.611133	-0.429036	0.000312017	0.00272721
hsa-miR-432-5p	0.620019	1.82794	1.31e-06	1.83e-05
hsa-miR-3662	0.620095	-0.217526	0.00232732	0.0162601
hsa-miR-193b-5p	0.62685	2.44842	9.39e-09	1.91e-07
hsa-miR-190b-5p	0.627072	-0.0612488	0.000263365	0.00233123
hsa-miR-214-3p	0.630044	1.40833	3.86e-07	6.1e-06
hsa-miR-3691-5p	0.631922	-0.278211	0.00305385	0.0206456
hsa-miR-337-3p	0.636535	3.64959	6.15e-08	1.05e-06
hsa-miR-21-5p	0.6518	17.5797	4.93e-24	1.03e-21
hsa-miR-665	0.653148	-0.327988	0.00166808	0.0121416
hsa-miR-409-5p	0.655651	2.84785	4.02e-08	7.17e-07
hsa-miR-431-3p	0.662337	1.96139	1.31e-07	2.18e-06
hsa-miR-2682-5p	0.663064	-0.424562	0.000364461	0.00314611
hsa-miR-203b-3p	0.664053	2.28855	0.00319559	0.0213961
hsa-miR-133b	0.665653	0.469152	0.000278928	0.00245857
hsa-miR-130b-3p	0.67677	2.67129	7.22e-20	6.86e-18
hsa-miR-654-5p	0.67856	0.350397	5.15e-05	0.000535628
hsa-miR-382-3p	0.679542	0.220987	5.53e-05	0.000569368
hsa-miR-935	0.683654	1.16859	1.18e-06	1.67e-05
hsa-miR-214-5p	0.687232	2.54955	1.08e-10	3.22e-09
hsa-miR-146b-5p	0.701061	9.45766	2.06e-09	4.63e-08
hsa-miR-134-3p	0.702922	0.106732	9.78e-05	0.000945622
hsa-miR-335-5p	0.712572	2.55901	4.22e-10	1.18e-08
hsa-miR-7702	0.714905	1.13361	2.94e-05	0.000326278
hsa-miR-5571-3p	0.718954	-0.395357	0.00134288	0.0101274
hsa-miR-1247-3p	0.722723	3.15819	4.53e-05	0.000477596
hsa-miR-380-5p	0.735484	-0.206701	0.000483155	0.00398937
hsa-miR-3619-5p	0.736311	-0.360777	0.000139842	0.00129836
hsa-miR-409-3p	0.740008	3.05349	6.06e-10	1.58e-08
hsa-miR-3926	0.754383	-0.0668793	6.34e-06	7.93e-05
hsa-miR-539-3p	0.757874	-0.108094	0.00024656	0.00219176
hsa-miR-1269a	0.760058	8.01583	0.0167153	0.0889346
hsa-miR-487a-5p	0.773706	0.0453927	3.15e-05	0.000344319
hsa-miR-31-5p	0.78268	3.27832	6.2e-05	0.000631722
hsa-miR-3937	0.794013	-0.163507	0.00665867	0.0412758
hsa-miR-758-3p	0.802466	1.69269	9.73e-09	1.95e-07
hsa-miR-548j-5p	0.808574	-0.132106	6.69e-06	8.32e-05
hsa-miR-411-3p	0.811574	0.176854	5.35e-06	6.74e-05
hsa-miR-5589-3p	0.813099	-0.42252	2.52e-05	0.000284112
hsa-miR-377-5p	0.815502	0.186683	1.35e-06	1.87e-05
hsa-miR-135b-5p	0.817862	3.82876	3.47e-10	9.79e-09
hsa-miR-1305	0.828242	-0.13986	9.31e-05	0.000909079
hsa-miR-223-3p	0.834902	7.04944	3.6e-24	8.35e-22
hsa-miR-149-5p	0.843519	3.32284	1.44e-16	8.82e-15
hsa-miR-337-5p	0.848848	-0.329064	0.000332279	0.00288021
hsa-miR-299-3p	0.850022	-0.276375	4.69e-05	0.000492606
hsa-miR-889-3p	0.853015	2.2831	4.96e-12	1.79e-10
hsa-miR-154-5p	0.867334	1.14088	1.83e-09	4.2e-08
hsa-miR-493-5p	0.870257	1.97642	5.47e-10	1.45e-08
hsa-miR-512-3p	0.873531	-0.337479	0.00125798	0.00959092
hsa-miR-323b-3p	0.876183	1.58077	2.54e-09	5.53e-08
hsa-miR-758-5p	0.888431	1.35401	1.96e-10	5.69e-09
hsa-miR-1248	0.899283	0.0843226	2.63e-05	0.000294875
hsa-miR-153-5p	0.904208	3.43837	5.25e-17	3.54e-15
hsa-miR-654-3p	0.905314	2.79242	1.27e-12	4.81e-11
hsa-miR-31-3p	0.905494	2.46601	5.36e-06	6.74e-05
hsa-miR-3617-3p	0.917952	-0.326934	4.5e-05	0.000476752
hsa-miR-410-3p	0.925287	1.83892	1.93e-11	6.2e-10
hsa-miR-526b-5p	0.935559	-0.291505	0.000237103	0.0021167
hsa-miR-3910	0.935883	-0.377626	2.52e-06	3.37e-05
hsa-miR-493-3p	0.938063	1.01809	4.7e-10	1.29e-08
hsa-miR-153-3p	0.939239	1.02139	2.57e-13	1.03e-11
hsa-miR-379-3p	0.939387	-0.100075	1.44e-05	0.000171504
hsa-miR-4491	0.94559	-0.340229	3.25e-05	0.000353228
hsa-miR-296-3p	0.946112	0.588555	5.08e-10	1.38e-08
hsa-miR-296-5p	0.947549	2.05015	2.44e-13	9.99e-12
hsa-miR-675-5p	0.953962	-0.317629	0.000191836	0.00175765
hsa-miR-411-5p	0.955068	1.12583	8.38e-11	2.54e-09
hsa-miR-369-5p	0.976835	0.769076	1.99e-10	5.69e-09
hsa-miR-380-3p	0.98904	-0.313526	1.55e-05	0.000182636
hsa-miR-376a-2-5p	0.990819	-0.320279	1.54e-05	0.000182636
hsa-miR-381-3p	0.995798	3.25922	3.33e-16	1.89e-14
hsa-miR-381-5p	0.999355	-0.190189	1.91e-06	2.58e-05
hsa-miR-1185-5p	1.00198	-0.301204	1.01e-06	1.47e-05
hsa-miR-335-3p	1.00472	4.40426	6.51e-17	4.2e-15
hsa-miR-376a-5p	1.03161	0.166248	2.49e-09	5.48e-08
hsa-miR-487b-3p	1.0321	1.31137	2.25e-13	9.6e-12
hsa-miR-379-5p	1.03994	7.29166	1.69e-18	1.31e-16
hsa-miR-541-3p	1.04	-0.0680099	1.13e-06	1.62e-05
hsa-miR-656-3p	1.05529	-0.174745	1.91e-07	3.12e-06
hsa-miR-494-3p	1.06245	0.29173	4.7e-09	9.81e-08
hsa-miR-299-5p	1.10609	0.446906	1.46e-11	4.85e-10
hsa-miR-369-3p	1.1095	1.78544	3.35e-16	1.89e-14
hsa-miR-539-5p	1.1165	2.33518	1.01e-14	5.14e-13
hsa-miR-6863	1.12052	-0.366021	3.35e-05	0.000360589
hsa-miR-382-5p	1.12186	2.49957	4.56e-18	3.4e-16
hsa-miR-377-3p	1.14958	0.279916	9.57e-10	2.44e-08
hsa-miR-134-5p	1.1546	7.04656	5.62e-20	5.59e-18
hsa-miR-487a-3p	1.16816	-0.144931	5.58e-07	8.64e-06
hsa-miR-578	1.17726	-0.223316	2.32e-08	4.37e-07
hsa-miR-138-1-3p	1.18091	-0.16036	1.43e-05	0.000171504
hsa-miR-802	1.18319	0.788727	6.33e-05	0.000638996
hsa-miR-376b-3p	1.18658	0.120344	6.22e-11	1.91e-09
hsa-miR-655-3p	1.20182	0.633989	6.87e-12	2.39e-10
hsa-miR-329-3p	1.20691	0.00488318	1.96e-09	4.46e-08
hsa-miR-495-3p	1.22294	2.38825	1.23e-17	8.57e-16
hsa-miR-376c-3p	1.24461	1.3909	6.63e-17	4.2e-15
hsa-miR-6718-5p	1.31384	1.547	2.73e-11	8.65e-10
hsa-miR-1269b	1.32525	4.71104	0.000671784	0.00541836
hsa-miR-138-5p	1.34276	1.19761	5.44e-10	1.45e-08
hsa-miR-1247-5p	1.41375	1.80015	1.92e-12	7.15e-11
hsa-miR-154-3p	1.4235	0.524482	1.7e-13	7.54e-12
hsa-miR-5589-5p	1.45062	-0.374558	1.49e-07	2.45e-06
hsa-miR-543	1.52153	0.14121	1.04e-13	4.85e-12
hsa-miR-34b-3p	1.61662	0.455036	1.18e-12	4.57e-11
hsa-miR-767-3p	1.64711	-0.34654	4.28e-09	9.12e-08
hsa-miR-34b-5p	1.64838	0.289328	4.98e-15	2.6e-13
hsa-miR-199b-5p	1.65796	3.35731	3.06e-20	3.2e-18
hsa-miR-323a-3p	1.66745	1.11114	1.23e-19	1.12e-17
hsa-miR-485-3p	1.69249	1.33478	8.33e-23	1.34e-20
hsa-miR-548f-3p	1.70908	-0.262512	1.56e-08	2.97e-07
hsa-miR-1293	1.78265	-0.150572	9.65e-12	3.3e-10
hsa-miR-376a-3p	1.78605	0.106685	2.33e-16	1.39e-14
hsa-miR-34c-5p	1.84169	1.92661	2.33e-25	6.1e-23
hsa-miR-34c-3p	1.84461	0.908194	4.15e-22	5.42e-20
hsa-miR-205-5p	1.84609	3.31021	1.64e-09	3.89e-08
hsa-miR-675-3p	1.97732	5.7323	3.93e-26	1.17e-23
hsa-miR-9-3p	2.23013	1.78821	1.97e-19	1.72e-17
hsa-miR-9-5p	2.38742	11.1327	5.41e-30	1.88e-27
hsa-miR-137-3p	3.54998	0.569704	1.39e-23	2.64e-21
hsa-miR-767-5p	3.59702	0.32713	3.08e-23	5.36e-21
hsa-miR-483-5p	3.65415	2.10731	1.82e-35	1.12e-32
hsa-miR-105-5p	4.06387	1.25443	5.29e-32	2.21e-29
hsa-miR-206	4.32966	2.10097	2.15e-35	1.12e-32
hsa-miR-483-3p	4.96344	3.75866	8.58e-49	1.79e-45
